# Supplementary material for: (Z)-9-(1,2-Dichloro­vin­yl)-9H-carbazole
Source: Acta Crystallogr Sect E Struct Rep Online. 2013 Mar 20;69(Pt 4):o555. doi: 10.1107/S1600536813007137 (PMC3629607; doi:10.1107/S1600536813007137)
Supplement: Supplementary file 1 [file e-69-0o555-sup1.cif]

##############################################################################
#                                                                            #
# This CIF contains the data in a paper accepted for publication in          #
# Acta Crystallographica Section E. It conforms to the requirements of       #
# Notes for Authors for Acta Crystallographica Section E, and has been       #
# peer reviewed under the auspices of the IUCr Commission on Journals.       #
#                                                                            #
# Full details of the Crystallographic Information File format               #
# are given in the paper "The Crystallographic Information File (CIF):       #
# a New Standard Archive File for Crystallography" by S. R. Hall, F. H.      #
# Allen and I. D. Brown [Acta Cryst. (1991), A47, 655-685].                  #
#                                                                            #
# The current version of the core CIF dictionary is obtainable from          #
# ftp://ftp.iucr.org/pub/cif_core.dic.                                       #
#                                                                            #
# Software is freely available for graphical display of the structure(s)     #
# in this CIF. For information consult the CIF software page                 #
# http://www.iucr.org/resources/cif/software.                                #
#                                                                            #
# This file may be used for bona fide research purposes within the           #
# scientific community so long as proper attribution is given to the journal # 
# article from which it was obtained.                                        #
#                                                                            #
##############################################################################
data_global
_audit_creation_method     'by CrystalStructure 4.0'
_journal_date_recd_electronic     2013-03-08
_journal_date_accepted     2013-03-14
_journal_name_full     'Acta Crystallographica, Section E'
_journal_year     2013
_journal_volume     69
_journal_issue      4
_journal_page_first     o555
_journal_page_last     o555
_journal_paper_category     QO
_journal_paper_doi     10.1107/S1600536813007137
_journal_coeditor_code     QM2093
_publ_contact_author_name     'Okuno Tsunehisa'
_publ_contact_author_address
;
Department of Material Science and Chemistry
Wakayama University
Sakaedani
Wakayama
640-8510
Japan
;
_publ_contact_author_email     'okuno@center.wakayama-u.ac.jp'
_publ_contact_author_fax     '+81-73-457-8272'
_publ_contact_author_phone     '+81-73-457-8264'
_publ_section_title
;
(<i>Z</i>)-9-(1,2-Dichlorovinyl)-9<i>H</i>-carbazole
;
loop_
    _publ_author_name
    _publ_author_address
    'Ukai, Miho'
;
Department of Material Science and Chemistry
Wakayama University
Sakaedani
Wakayama
640-8510
Japan
;
    'Tabata, Hideyuki'
;
Department of Material Science and Chemistry
Wakayama University
Sakaedani
Wakayama
640-8510
Japan
;
    'Okuno, Tsunehisa'
;
Department of Material Science and Chemistry
Wakayama University
Sakaedani
Wakayama
640-8510
Japan
;
_publ_section_synopsis     .
data_I
_chemical_name_systematic
;
(<i>Z</i>)-9-(1,2-Dichlorovinyl)-9<i>H</i>-carbazole
;
_chemical_formula_moiety     'C14 H9 Cl2 N'
_chemical_formula_sum     'C14 H9 Cl2 N'
_chemical_formula_iupac     'C14 H9 Cl2 N'
_chemical_formula_weight     262.14
_chemical_melting_point     ?
_symmetry_cell_setting     monoclinic
_symmetry_space_group_name_H-M     'P 21/c'
_symmetry_space_group_name_Hall     '-P 2ybc'
loop_
    _symmetry_equiv_pos_site_id
    _symmetry_equiv_pos_as_xyz
    1 '+x,+y,+z'
    2 '-x,1/2+y,1/2-z'
    3 '-x,-y,-z'
    4 '+x,1/2-y,1/2+z'
_cell_length_a     6.6552(7)
_cell_length_b     24.872(3)
_cell_length_c     14.8636(15)
_cell_angle_alpha     90.0000
_cell_angle_beta     93.7529(16)
_cell_angle_gamma     90.0000
_cell_volume     2455.1(5)
_cell_formula_units_Z     8
_cell_measurement_reflns_used     9066
_cell_measurement_theta_min     1.60
_cell_measurement_theta_max     31.27
_cell_measurement_temperature     93
_exptl_crystal_description     block
_exptl_crystal_colour     colorless
_exptl_crystal_size_max     0.140
_exptl_crystal_size_mid     0.110
_exptl_crystal_size_min     0.070
_exptl_crystal_density_diffrn     1.418
_exptl_crystal_density_meas     ?
_exptl_crystal_density_method     'not measured'
_exptl_crystal_F_000     1072.00
_exptl_absorpt_coefficient_mu     0.502
_exptl_absorpt_correction_type     numerical
_exptl_absorpt_process_details     '(NUMABS; Rigaku, 1999)'
_exptl_absorpt_correction_T_min     0.939
_exptl_absorpt_correction_T_max     0.965
_diffrn_ambient_temperature     93
_diffrn_radiation_type     'Mo K\a'
_diffrn_radiation_wavelength     0.71075
_diffrn_measurement_device_type     'Rigaku Saturn724+'
_diffrn_measurement_method     \w
_diffrn_detector_area_resol_mean     28.445
_diffrn_reflns_number     19841
_diffrn_reflns_av_R_equivalents     0.0238
_diffrn_reflns_theta_max     27.50
_diffrn_reflns_theta_full     27.50
_diffrn_measured_fraction_theta_max     0.990
_diffrn_measured_fraction_theta_full     0.990
_diffrn_reflns_limit_h_min     -8
_diffrn_reflns_limit_h_max     8
_diffrn_reflns_limit_k_min     -32
_diffrn_reflns_limit_k_max     32
_diffrn_reflns_limit_l_min     -19
_diffrn_reflns_limit_l_max     19
_diffrn_standards_number     0
_diffrn_standards_interval_count     .
_diffrn_standards_decay_%     ?
_refine_special_details
;
Refinement was performed using all reflections except for one with very negative
<i>F</i>^2^. The weighted <i>R</i>-factor (<i>wR</i>) and goodness of fit
(<i>S</i>) are based on <i>F</i>^2^. <i>R</i>-factor (gt) are based on
<i>F</i>. The threshold expression of <i>F</i>^2^ > 2.0 \s(<i>F</i>^2^) is
used only for calculating <i>R</i>-factor (gt).
;
_reflns_number_total     5595
_reflns_number_gt     5154
_reflns_threshold_expression     F^2^>2\s(F^2^)
_refine_ls_structure_factor_coef     Fsqd
_refine_ls_R_factor_gt     0.0352
_refine_ls_wR_factor_ref     0.0915
_refine_ls_goodness_of_fit_ref     1.041
_refine_ls_number_reflns     5594
_refine_ls_number_parameters     323
_refine_ls_number_restraints     0
_refine_ls_hydrogen_treatment     constr
_refine_ls_weighting_scheme     calc
_refine_ls_weighting_details
            'w = 1/[\s^2^(Fo^2^)+(0.0454P)^2^+1.5809P] where P=(Fo^2^+2Fc^2^)/3'
_atom_sites_solution_hydrogens     geom
_atom_sites_solution_primary     direct
_atom_sites_solution_secondary     difmap
_refine_ls_shift/su_max     0.000
_refine_diff_density_max     0.600
_refine_diff_density_min     -0.430
_refine_ls_extinction_method     none
_refine_ls_extinction_coef     ?
loop_
    _atom_type_symbol
    _atom_type_description
    _atom_type_scat_dispersion_real
    _atom_type_scat_dispersion_imag
    _atom_type_scat_source
    'C' 'C' 0.0033 0.0016
;
International Tables for Crystallography
(1992, Vol. C, Tables 4.2.6.8 and 6.1.1.4)
;
    'H' 'H' 0.0000 0.0000
;
International Tables for Crystallography
(1992, Vol. C, Table 6.1.1.4)
;
    'Cl' 'Cl' 0.1484 0.1585
;
International Tables for Crystallography
(1992, Vol. C, Tables 4.2.6.8 and 6.1.1.4)
;
    'N' 'N' 0.0061 0.0033
;
International Tables for Crystallography
(1992, Vol. C, Tables 4.2.6.8 and 6.1.1.4)
;
_computing_data_collection     'CrystalClear (Rigaku, 2008)'
_computing_cell_refinement     'CrystalClear (Rigaku, 2008)'
_computing_data_reduction     'CrystalClear (Rigaku, 2008)'
_computing_structure_solution     'SIR92 (Altomare <i>et al.</i>, 1994)'
_computing_structure_refinement     'SHELXL97 (Sheldrick, 2008)'
_computing_molecular_graphics     'ORTEP-3 forWindows (Farrugia, 2012)'
_computing_publication_material     'CrystalStructure (Rigaku, 2010)'
loop_
    _atom_site_type_symbol
    _atom_site_label
    _atom_site_fract_x
    _atom_site_fract_y
    _atom_site_fract_z
    _atom_site_U_iso_or_equiv
    _atom_site_adp_type
    _atom_site_calc_flag
    _atom_site_refinement_flags
    _atom_site_occupancy
    _atom_site_symmetry_multiplicity
    _atom_site_disorder_assembly
    _atom_site_disorder_group
    Cl Cl1 0.36938(6) 0.115051(16) -0.06836(2) 0.02685(10) Uani d . 1.0 4 . .
    Cl Cl2 -0.07609(5) 0.067708(15) -0.04789(3) 0.02598(10) Uani d . 1.0 4 . .
    Cl Cl3 -0.48776(6) 0.417277(18) 0.20176(3) 0.03522(11) Uani d . 1.0 4 . .
    Cl Cl4 -0.02371(6) 0.385892(18) 0.22034(3) 0.03179(11) Uani d . 1.0 4 . .
    N N1 0.38706(19) 0.12141(5) 0.11169(8) 0.0220(3) Uani d . 1.0 4 . .
    N N2 -0.07119(18) 0.36020(5) 0.04603(8) 0.0187(3) Uani d . 1.0 4 . .
    C C1 0.4098(3) 0.17400(6) 0.14528(9) 0.0208(3) Uani d . 1.0 4 . .
    C C2 0.2888(3) 0.21869(6) 0.12645(10) 0.0237(3) Uani d . 1.0 4 . .
    C C3 0.3395(3) 0.26575(6) 0.17308(10) 0.0255(3) Uani d . 1.0 4 . .
    C C4 0.5047(3) 0.26787(6) 0.23673(10) 0.0263(3) Uani d . 1.0 4 . .
    C C5 0.6246(3) 0.22303(6) 0.25421(10) 0.0240(3) Uani d . 1.0 4 . .
    C C6 0.5777(3) 0.17551(6) 0.20749(9) 0.0209(3) Uani d . 1.0 4 . .
    C C7 0.6640(3) 0.12206(6) 0.21095(10) 0.0216(3) Uani d . 1.0 4 . .
    C C8 0.8266(3) 0.09901(7) 0.26128(10) 0.0264(3) Uani d . 1.0 4 . .
    C C9 0.8666(3) 0.04476(7) 0.24977(11) 0.0284(4) Uani d . 1.0 4 . .
    C C10 0.7481(3) 0.01371(6) 0.18843(11) 0.0267(4) Uani d . 1.0 4 . .
    C C11 0.5848(3) 0.03562(6) 0.13764(10) 0.0246(3) Uani d . 1.0 4 . .
    C C12 0.5451(3) 0.08984(6) 0.15036(10) 0.0213(3) Uani d . 1.0 4 . .
    C C13 0.2646(3) 0.10640(6) 0.03541(10) 0.0205(3) Uani d . 1.0 4 . .
    C C14 0.0817(3) 0.08677(6) 0.04245(10) 0.0231(3) Uani d . 1.0 4 . .
    C C15 -0.0809(2) 0.30780(6) 0.01076(9) 0.0184(3) Uani d . 1.0 4 . .
    C C16 -0.2113(3) 0.26628(6) 0.02964(10) 0.0220(3) Uani d . 1.0 4 . .
    C C17 -0.1905(3) 0.21842(6) -0.01740(10) 0.0243(3) Uani d . 1.0 4 . .
    C C18 -0.0458(3) 0.21255(6) -0.08086(10) 0.0260(3) Uani d . 1.0 4 . .
    C C19 0.0838(3) 0.25415(6) -0.09896(10) 0.0246(3) Uani d . 1.0 4 . .
    C C20 0.0660(3) 0.30276(6) -0.05279(9) 0.0202(3) Uani d . 1.0 4 . .
    C C21 0.1688(2) 0.35412(6) -0.05645(10) 0.0210(3) Uani d . 1.0 4 . .
    C C22 0.3168(3) 0.37452(7) -0.10978(11) 0.0271(4) Uani d . 1.0 4 . .
    C C23 0.3715(3) 0.42804(7) -0.10051(12) 0.0305(4) Uani d . 1.0 4 . .
    C C24 0.2833(3) 0.46122(6) -0.03795(12) 0.0282(4) Uani d . 1.0 4 . .
    C C25 0.1378(3) 0.44174(6) 0.01656(10) 0.0230(3) Uani d . 1.0 4 . .
    C C26 0.0810(2) 0.38833(6) 0.00524(10) 0.0192(3) Uani d . 1.0 4 . .
    C C27 -0.1707(3) 0.37955(5) 0.11931(9) 0.0188(3) Uani d . 1.0 4 . .
    C C28 -0.3629(3) 0.39276(6) 0.11315(11) 0.0246(3) Uani d . 1.0 4 . .
    H H2 0.1793 0.2175 0.0877 0.0283 Uiso calc R 1.0 4 . .
    H H3 0.2536 0.2973 0.1612 0.0286 Uiso calc R 1.0 4 . .
    H H4 0.5326 0.3008 0.2696 0.0249 Uiso calc R 1.0 4 . .
    H H5 0.7354 0.2243 0.2985 0.0314 Uiso calc R 1.0 4 . .
    H H8 0.9082 0.1201 0.3026 0.0317 Uiso calc R 1.0 4 . .
    H H9 0.9758 0.0285 0.2840 0.0341 Uiso calc R 1.0 4 . .
    H H10 0.7797 -0.0232 0.1812 0.0320 Uiso calc R 1.0 4 . .
    H H11 0.5042 0.0144 0.0961 0.0295 Uiso calc R 1.0 4 . .
    H H14 0.0347 0.0830 0.1011 0.0277 Uiso calc R 1.0 4 . .
    H H16 -0.3098 0.2704 0.0726 0.0264 Uiso calc R 1.0 4 . .
    H H17 -0.2766 0.1891 -0.0062 0.0291 Uiso calc R 1.0 4 . .
    H H18 -0.0363 0.1794 -0.1121 0.0312 Uiso calc R 1.0 4 . .
    H H19 0.1825 0.2498 -0.1417 0.0295 Uiso calc R 1.0 4 . .
    H H22 0.3787 0.3520 -0.1516 0.0325 Uiso calc R 1.0 4 . .
    H H23 0.4702 0.4425 -0.1371 0.0365 Uiso calc R 1.0 4 . .
    H H24 0.3238 0.4978 -0.0327 0.0338 Uiso calc R 1.0 4 . .
    H H25 0.0795 0.4640 0.0597 0.0276 Uiso calc R 1.0 4 . .
    H H28 -0.4362 0.3885 0.0566 0.0295 Uiso calc R 1.0 4 . .
loop_
    _atom_site_aniso_label
    _atom_site_aniso_U_11
    _atom_site_aniso_U_22
    _atom_site_aniso_U_33
    _atom_site_aniso_U_12
    _atom_site_aniso_U_13
    _atom_site_aniso_U_23
    Cl1 0.02329(18) 0.0368(2) 0.02081(18) -0.00867(14) 0.00395(14) -0.00355(14)
    Cl2 0.02099(17) 0.02764(19) 0.0290(2) -0.00531(13) -0.00099(14) 0.00015(14)
    Cl3 0.0287(2) 0.0402(3) 0.0383(3) 0.00770(16) 0.01367(17) -0.00693(17)
    Cl4 0.0270(2) 0.0474(3) 0.02074(19) 0.00283(16) -0.00039(14) -0.00556(15)
    N1 0.0252(7) 0.0203(6) 0.0198(6) 0.0011(5) -0.0025(5) -0.0015(5)
    N2 0.0192(6) 0.0178(6) 0.0196(6) -0.0010(5) 0.0057(5) -0.0012(5)
    C1 0.0248(7) 0.0215(7) 0.0160(7) -0.0014(6) 0.0019(6) -0.0020(5)
    C2 0.0239(7) 0.0259(8) 0.0211(7) 0.0025(6) -0.0001(6) -0.0015(6)
    C3 0.0283(8) 0.0239(8) 0.0249(8) 0.0028(6) 0.0056(6) -0.0018(6)
    C4 0.0326(8) 0.0246(8) 0.0222(8) -0.0035(6) 0.0052(6) -0.0055(6)
    C5 0.0270(8) 0.0271(8) 0.0178(7) -0.0031(6) 0.0009(6) -0.0026(6)
    C6 0.0232(7) 0.0242(7) 0.0155(7) -0.0007(6) 0.0019(6) 0.0006(5)
    C7 0.0244(7) 0.0240(7) 0.0166(7) -0.0003(6) 0.0027(6) 0.0008(6)
    C8 0.0268(8) 0.0333(8) 0.0189(7) 0.0004(7) -0.0010(6) 0.0018(6)
    C9 0.0275(8) 0.0336(9) 0.0241(8) 0.0049(7) 0.0015(6) 0.0083(7)
    C10 0.0311(8) 0.0233(7) 0.0264(8) 0.0039(6) 0.0065(7) 0.0061(6)
    C11 0.0291(8) 0.0226(7) 0.0221(8) -0.0001(6) 0.0025(6) 0.0017(6)
    C12 0.0238(7) 0.0229(7) 0.0173(7) 0.0002(6) 0.0016(6) 0.0033(6)
    C13 0.0236(7) 0.0190(7) 0.0189(7) 0.0001(6) 0.0016(6) -0.0015(5)
    C14 0.0246(8) 0.0236(7) 0.0212(7) -0.0016(6) 0.0020(6) 0.0012(6)
    C15 0.0200(7) 0.0191(7) 0.0161(7) 0.0023(5) 0.0003(5) -0.0013(5)
    C16 0.0222(7) 0.0223(7) 0.0216(7) -0.0014(6) 0.0024(6) 0.0006(6)
    C17 0.0285(8) 0.0191(7) 0.0246(8) -0.0019(6) -0.0033(6) 0.0005(6)
    C18 0.0347(9) 0.0215(7) 0.0210(8) 0.0050(6) -0.0039(6) -0.0043(6)
    C19 0.0290(8) 0.0271(8) 0.0179(7) 0.0058(6) 0.0028(6) -0.0028(6)
    C20 0.0217(7) 0.0228(7) 0.0162(7) 0.0027(6) 0.0016(6) 0.0010(5)
    C21 0.0202(7) 0.0243(7) 0.0187(7) 0.0021(6) 0.0027(6) 0.0014(6)
    C22 0.0236(8) 0.0345(9) 0.0238(8) 0.0008(6) 0.0073(6) 0.0024(6)
    C23 0.0232(8) 0.0380(9) 0.0310(9) -0.0032(7) 0.0078(7) 0.0097(7)
    C24 0.0233(8) 0.0254(8) 0.0359(9) -0.0034(6) 0.0017(7) 0.0067(7)
    C25 0.0216(7) 0.0210(7) 0.0265(8) 0.0014(6) 0.0025(6) 0.0016(6)
    C26 0.0174(7) 0.0217(7) 0.0189(7) 0.0008(5) 0.0031(6) 0.0031(5)
    C27 0.0215(7) 0.0173(6) 0.0178(7)  0.0000(5) 0.0037(6) -0.0006(5)
    C28 0.0229(7) 0.0264(8) 0.0249(8) 0.0025(6) 0.0047(6) -0.0028(6)
_geom_special_details
;
;
loop_
    _geom_bond_atom_site_label_1
    _geom_bond_atom_site_label_2
    _geom_bond_site_symmetry_1
    _geom_bond_site_symmetry_2
    _geom_bond_distance
    _geom_bond_publ_flag
    Cl1 C13 . . 1.7470(16) ?
    Cl2 C14 . . 1.7162(16) ?
    Cl3 C28 . . 1.7146(17) ?
    Cl4 C27 . . 1.7448(14) ?
    N1 C1 . . 1.405(2) ?
    N1 C12 . . 1.4051(19) ?
    N1 C13 . . 1.4028(19) ?
    N2 C15 . . 1.405(2) ?
    N2 C26 . . 1.401(2) ?
    N2 C27 . . 1.3967(19) ?
    C1 C2 . . 1.390(3) ?
    C1 C6 . . 1.404(2) ?
    C2 C3 . . 1.391(2) ?
    C3 C4 . . 1.404(3) ?
    C4 C5 . . 1.386(3) ?
    C5 C6 . . 1.396(2) ?
    C6 C7 . . 1.448(3) ?
    C7 C8 . . 1.397(3) ?
    C7 C12 . . 1.409(2) ?
    C8 C9 . . 1.388(3) ?
    C9 C10 . . 1.398(3) ?
    C10 C11 . . 1.393(3) ?
    C11 C12 . . 1.390(3) ?
    C13 C14 . . 1.322(3) ?
    C15 C16 . . 1.389(2) ?
    C15 C20 . . 1.409(2) ?
    C16 C17 . . 1.392(3) ?
    C17 C18 . . 1.399(3) ?
    C18 C19 . . 1.385(3) ?
    C19 C20 . . 1.399(2) ?
    C20 C21 . . 1.452(2) ?
    C21 C22 . . 1.400(3) ?
    C21 C26 . . 1.406(3) ?
    C22 C23 . . 1.384(3) ?
    C23 C24 . . 1.401(3) ?
    C24 C25 . . 1.390(3) ?
    C25 C26 . . 1.388(2) ?
    C27 C28 . . 1.318(2) ?
    C2 H2 . . 0.899 no
    C3 H3 . . 0.979 no
    C4 H4 . . 0.965 no
    C5 H5 . . 0.956 no
    C8 H8 . . 0.950 no
    C9 H9 . . 0.950 no
    C10 H10 . . 0.950 no
    C11 H11 . . 0.950 no
    C14 H14 . . 0.950 no
    C16 H16 . . 0.950 no
    C17 H17 . . 0.950 no
    C18 H18 . . 0.950 no
    C19 H19 . . 0.950 no
    C22 H22 . . 0.950 no
    C23 H23 . . 0.950 no
    C24 H24 . . 0.950 no
    C25 H25 . . 0.950 no
    C28 H28 . . 0.950 no
loop_
    _geom_contact_atom_site_label_1
    _geom_contact_atom_site_label_2
    _geom_contact_distance
    _geom_contact_site_symmetry_1
    _geom_contact_site_symmetry_2
    _geom_contact_publ_flag
    Cl1 Cl2 3.2228(6) . . no
    Cl1 C1 3.4920(15) . . no
    Cl1 C12 3.4398(16) . . no
    Cl3 Cl4 3.1799(7) . . no
    Cl4 C25 3.5615(16) . . no
    Cl4 C26 3.3171(16) . . no
    N1 C5 3.597(2) . . no
    N1 C8 3.600(2) . . no
    N2 C19 3.599(2) . . no
    N2 C22 3.597(2) . . no
    C1 C4 2.754(2) . . no
    C1 C14 3.373(2) . . no
    C2 C5 2.838(3) . . no
    C2 C13 3.103(3) . . no
    C3 C6 2.776(3) . . no
    C5 C8 3.364(3) . . no
    C7 C10 2.777(3) . . no
    C8 C11 2.840(3) . . no
    C9 C12 2.757(3) . . no
    C11 C13 3.086(2) . . no
    C12 C14 3.383(2) . . no
    C15 C18 2.750(2) . . no
    C15 C28 3.268(3) . . no
    C16 C19 2.845(3) . . no
    C16 C27 3.121(2) . . no
    C16 C28 3.552(3) . . no
    C17 C20 2.777(3) . . no
    C19 C22 3.380(3) . . no
    C21 C24 2.779(3) . . no
    C22 C25 2.835(3) . . no
    C23 C26 2.753(3) . . no
    C25 C27 3.058(2) . . no
    C26 C28 3.455(3) . . no
    Cl3 C10 3.4335(17) . 2_555 no
    C5 C18 3.561(3) . 4_655 no
    C6 C22 3.544(3) . 4_555 no
    C10 Cl3 3.4335(17) . 2_545 no
    C18 C5 3.561(3) . 4_454 no
    C22 C6 3.544(3) . 4_554 no
    C24 C24 3.590(3) . 3_665 no
    C24 C28 3.577(3) . 1_655 no
    C25 C25 3.447(3) . 3_565 no
    C28 C24 3.577(3) . 1_455 no
    Cl1 H11 3.5722 . . no
    Cl1 H14 3.5605 . . no
    Cl4 H25 3.1879 . . no
    Cl4 H28 3.5485 . . no
    N1 H2 2.7730 . . no
    N1 H11 2.7865 . . no
    N1 H14 2.5278 . . no
    N2 H16 2.7844 . . no
    N2 H25 2.7733 . . no
    N2 H28 2.5438 . . no
    C1 H3 3.2509 . . no
    C1 H5 3.2864 . . no
    C1 H14 3.4021 . . no
    C2 H4 3.2978 . . no
    C3 H5 3.2923 . . no
    C4 H2 3.2460 . . no
    C5 H3 3.3121 . . no
    C5 H8 3.2340 . . no
    C6 H2 3.2674 . . no
    C6 H4 3.2685 . . no
    C6 H8 2.8858 . . no
    C7 H5 2.8814 . . no
    C7 H9 3.2564 . . no
    C7 H11 3.3123 . . no
    C8 H5 3.2289 . . no
    C8 H10 3.2721 . . no
    C9 H11 3.2980 . . no
    C10 H8 3.2826 . . no
    C11 H9 3.2855 . . no
    C12 H8 3.2874 . . no
    C12 H10 3.2344 . . no
    C12 H14 3.4323 . . no
    C13 H2 2.9366 . . no
    C13 H11 2.8985 . . no
    C14 H2 3.3756 . . no
    C14 H11 3.3896 . . no
    C15 H17 3.2313 . . no
    C15 H19 3.2881 . . no
    C15 H28 3.2084 . . no
    C16 H18 3.2837 . . no
    C16 H28 3.4228 . . no
    C17 H19 3.2845 . . no
    C18 H16 3.2985 . . no
    C19 H17 3.2728 . . no
    C19 H22 3.2549 . . no
    C20 H16 3.3147 . . no
    C20 H18 3.2517 . . no
    C20 H22 2.8968 . . no
    C21 H19 2.8921 . . no
    C21 H23 3.2563 . . no
    C21 H25 3.3081 . . no
    C22 H19 3.2547 . . no
    C22 H24 3.2720 . . no
    C23 H25 3.2949 . . no
    C24 H22 3.2820 . . no
    C25 H23 3.2821 . . no
    C26 H22 3.2833 . . no
    C26 H24 3.2335 . . no
    C26 H28 3.5745 . . no
    C27 H16 2.9378 . . no
    C27 H25 2.8576 . . no
    C28 H16 3.1280 . . no
    C28 H25 3.5708 . . no
    H2 H3 2.3023 . . no
    H2 H14 3.4913 . . no
    H3 H4 2.3793 . . no
    H4 H5 2.3554 . . no
    H5 H8 2.8345 . . no
    H8 H9 2.3412 . . no
    H9 H10 2.3307 . . no
    H10 H11 2.3524 . . no
    H11 H14 3.5650 . . no
    H16 H17 2.3541 . . no
    H16 H28 3.0605 . . no
    H17 H18 2.3293 . . no
    H18 H19 2.3371 . . no
    H19 H22 2.8670 . . no
    H22 H23 2.3361 . . no
    H23 H24 2.3344 . . no
    H24 H25 2.3504 . . no
    Cl1 H4 3.4214 . 4_554 no
    Cl1 H10 2.9660 . 3_655 no
    Cl1 H11 3.3608 . 3_655 no
    Cl1 H17 3.0834 . 1_655 no
    Cl1 H18 3.1696 . . no
    Cl2 H10 3.0910 . 3_655 no
    Cl2 H11 3.5410 . 3_555 no
    Cl2 H17 3.3739 . . no
    Cl2 H18 2.9554 . . no
    Cl3 H3 3.4784 . 1_455 no
    Cl3 H4 3.0689 . 1_455 no
    Cl3 H10 3.0713 . 2_555 no
    Cl3 H24 3.5117 . 3_565 no
    Cl4 H3 3.0416 . . no
    Cl4 H9 3.5625 . 2_655 no
    Cl4 H10 3.0947 . 2_655 no
    Cl4 H18 2.9791 . 4_555 no
    N1 H17 3.3794 . 1_655 no
    N1 H22 3.5838 . 4_555 no
    N2 H3 3.0933 . . no
    C1 H16 3.2646 . 1_655 no
    C1 H17 3.1899 . 1_655 no
    C1 H22 3.1079 . 4_555 no
    C2 H16 3.1159 . 1_655 no
    C3 H16 2.8545 . 1_655 no
    C3 H19 3.0321 . 4_555 no
    C4 H16 2.8063 . 1_655 no
    C4 H19 2.9258 . 4_555 no
    C4 H22 3.5404 . 4_555 no
    C5 H16 3.0031 . 1_655 no
    C5 H19 3.4787 . 4_555 no
    C5 H22 2.9023 . 4_555 no
    C6 H16 3.2160 . 1_655 no
    C6 H17 3.3969 . 1_655 no
    C6 H22 2.6407 . 4_555 no
    C7 H14 3.1972 . 1_655 no
    C7 H22 2.9498 . 4_555 no
    C7 H23 3.1181 . 4_555 no
    C8 H14 2.8595 . 1_655 no
    C8 H22 3.5422 . 4_555 no
    C8 H23 3.0725 . 4_555 no
    C9 H14 2.7134 . 1_655 no
    C9 H23 3.2355 . 4_555 no
    C9 H25 3.4703 . 2_645 no
    C10 H14 2.9352 . 1_655 no
    C10 H23 3.4587 . 4_555 no
    C11 H14 3.2952 . 1_655 no
    C11 H23 3.5249 . 4_555 no
    C12 H14 3.3900 . 1_655 no
    C12 H22 3.5224 . 4_555 no
    C12 H23 3.3288 . 4_555 no
    C13 H18 3.3975 . . no
    C14 H17 3.5290 . . no
    C14 H18 3.3118 . . no
    C15 H2 3.0145 . . no
    C15 H3 3.0613 . . no
    C15 H5 3.4029 . 4_454 no
    C15 H8 3.5732 . 4_454 no
    C16 H2 2.9458 . . no
    C16 H5 3.4385 . 4_454 no
    C17 H2 2.8276 . . no
    C17 H4 3.5888 . 4_454 no
    C17 H5 3.0959 . 4_454 no
    C18 H2 2.8363 . . no
    C18 H4 3.4790 . 4_454 no
    C18 H5 2.7316 . 4_454 no
    C19 H2 2.9494 . . no
    C19 H5 2.7428 . 4_454 no
    C20 H2 3.0357 . . no
    C20 H3 3.3426 . . no
    C20 H5 3.0889 . 4_454 no
    C20 H8 3.0187 . 4_454 no
    C21 H3 3.5416 . . no
    C21 H8 2.7081 . 4_454 no
    C21 H28 3.1440 . 1_655 no
    C22 H8 2.9408 . 4_454 no
    C22 H28 2.8988 . 1_655 no
    C23 H8 3.5261 . 4_454 no
    C23 H9 3.2336 . 4_454 no
    C23 H24 3.3031 . 3_665 no
    C23 H28 2.7690 . 1_655 no
    C24 H9 3.2476 . 4_454 no
    C24 H24 2.9362 . 3_665 no
    C24 H25 3.0478 . 3_565 no
    C24 H28 2.8965 . 1_655 no
    C25 H24 3.4426 . 3_565 no
    C25 H25 2.9418 . 3_565 no
    C25 H28 3.1508 . 1_655 no
    C26 H3 3.3872 . . no
    C26 H8 3.1601 . 4_454 no
    C26 H28 3.2532 . 1_655 no
    C27 H3 3.5100 . . no
    C27 H24 3.4402 . 3_565 no
    C28 H3 3.5917 . 1_455 no
    C28 H4 3.3679 . 1_455 no
    C28 H24 2.9922 . 3_565 no
    H2 C15 3.0145 . . no
    H2 C16 2.9458 . . no
    H2 C17 2.8276 . . no
    H2 C18 2.8363 . . no
    H2 C19 2.9494 . . no
    H2 C20 3.0357 . . no
    H2 H16 3.5041 . . no
    H2 H17 3.3319 . . no
    H2 H18 3.3495 . . no
    H2 H19 3.5045 . . no
    H3 Cl3 3.4784 . 1_655 no
    H3 Cl4 3.0416 . . no
    H3 N2 3.0933 . . no
    H3 C15 3.0613 . . no
    H3 C20 3.3426 . . no
    H3 C21 3.5416 . . no
    H3 C26 3.3872 . . no
    H3 C27 3.5100 . . no
    H3 C28 3.5917 . 1_655 no
    H3 H16 3.3353 . 1_655 no
    H3 H19 3.2182 . 4_555 no
    H3 H28 3.4987 . 1_655 no
    H4 Cl1 3.4214 . 4_555 no
    H4 Cl3 3.0689 . 1_655 no
    H4 C17 3.5888 . 4_655 no
    H4 C18 3.4790 . 4_655 no
    H4 C28 3.3679 . 1_655 no
    H4 H16 3.2639 . 1_655 no
    H4 H17 3.4969 . 4_655 no
    H4 H18 3.3021 . 4_655 no
    H4 H19 3.0240 . 4_555 no
    H5 C15 3.4029 . 4_655 no
    H5 C16 3.4385 . 4_655 no
    H5 C17 3.0959 . 4_655 no
    H5 C18 2.7316 . 4_655 no
    H5 C19 2.7428 . 4_655 no
    H5 C20 3.0889 . 4_655 no
    H5 H16 3.5424 . 1_655 no
    H5 H18 3.0896 . 4_655 no
    H5 H19 3.1165 . 4_655 no
    H5 H22 3.1651 . 4_555 no
    H8 C15 3.5732 . 4_655 no
    H8 C20 3.0187 . 4_655 no
    H8 C21 2.7081 . 4_655 no
    H8 C22 2.9408 . 4_655 no
    H8 C23 3.5261 . 4_655 no
    H8 C26 3.1601 . 4_655 no
    H8 H14 3.2952 . 1_655 no
    H8 H22 3.2363 . 4_655 no
    H8 H23 3.4728 . 4_555 no
    H9 Cl4 3.5625 . 2_645 no
    H9 C23 3.2336 . 4_655 no
    H9 C24 3.2476 . 4_655 no
    H9 H14 3.0855 . 1_655 no
    H9 H23 3.4952 . 4_655 no
    H9 H24 3.5198 . 4_655 no
    H9 H25 2.8658 . 2_645 no
    H10 Cl1 2.9660 . 3_655 no
    H10 Cl2 3.0910 . 3_655 no
    H10 Cl3 3.0713 . 2_545 no
    H10 Cl4 3.0947 . 2_645 no
    H10 H14 3.3971 . 1_655 no
    H11 Cl1 3.3608 . 3_655 no
    H11 Cl2 3.5410 . 3_555 no
    H11 H11 2.9440 . 3_655 no
    H14 C7 3.1972 . 1_455 no
    H14 C8 2.8595 . 1_455 no
    H14 C9 2.7134 . 1_455 no
    H14 C10 2.9352 . 1_455 no
    H14 C11 3.2952 . 1_455 no
    H14 C12 3.3900 . 1_455 no
    H14 H8 3.2952 . 1_455 no
    H14 H9 3.0855 . 1_455 no
    H14 H10 3.3971 . 1_455 no
    H16 C1 3.2646 . 1_455 no
    H16 C2 3.1159 . 1_455 no
    H16 C3 2.8545 . 1_455 no
    H16 C4 2.8063 . 1_455 no
    H16 C5 3.0031 . 1_455 no
    H16 C6 3.2160 . 1_455 no
    H16 H2 3.5041 . . no
    H16 H3 3.3353 . 1_455 no
    H16 H4 3.2639 . 1_455 no
    H16 H5 3.5424 . 1_455 no
    H17 Cl1 3.0834 . 1_455 no
    H17 Cl2 3.3739 . . no
    H17 N1 3.3794 . 1_455 no
    H17 C1 3.1899 . 1_455 no
    H17 C6 3.3969 . 1_455 no
    H17 C14 3.5290 . . no
    H17 H2 3.3319 . . no
    H17 H4 3.4969 . 4_454 no
    H18 Cl1 3.1696 . . no
    H18 Cl2 2.9554 . . no
    H18 Cl4 2.9791 . 4_554 no
    H18 C13 3.3975 . . no
    H18 C14 3.3118 . . no
    H18 H2 3.3495 . . no
    H18 H4 3.3021 . 4_454 no
    H18 H5 3.0896 . 4_454 no
    H19 C3 3.0321 . 4_554 no
    H19 C4 2.9258 . 4_554 no
    H19 C5 3.4787 . 4_554 no
    H19 H2 3.5045 . . no
    H19 H3 3.2182 . 4_554 no
    H19 H4 3.0240 . 4_554 no
    H19 H5 3.1165 . 4_454 no
    H22 N1 3.5838 . 4_554 no
    H22 C1 3.1079 . 4_554 no
    H22 C4 3.5404 . 4_554 no
    H22 C5 2.9023 . 4_554 no
    H22 C6 2.6407 . 4_554 no
    H22 C7 2.9498 . 4_554 no
    H22 C8 3.5422 . 4_554 no
    H22 C12 3.5224 . 4_554 no
    H22 H5 3.1651 . 4_554 no
    H22 H8 3.2363 . 4_454 no
    H22 H28 3.3783 . 1_655 no
    H23 C7 3.1181 . 4_554 no
    H23 C8 3.0725 . 4_554 no
    H23 C9 3.2355 . 4_554 no
    H23 C10 3.4587 . 4_554 no
    H23 C11 3.5249 . 4_554 no
    H23 C12 3.3288 . 4_554 no
    H23 H8 3.4728 . 4_554 no
    H23 H9 3.4952 . 4_454 no
    H23 H24 3.1628 . 3_665 no
    H23 H28 3.2006 . 1_655 no
    H24 Cl3 3.5117 . 3_565 no
    H24 C23 3.3031 . 3_665 no
    H24 C24 2.9362 . 3_665 no
    H24 C25 3.4426 . 3_565 no
    H24 C27 3.4402 . 3_565 no
    H24 C28 2.9922 . 3_565 no
    H24 H9 3.5198 . 4_454 no
    H24 H23 3.1628 . 3_665 no
    H24 H24 2.4817 . 3_665 no
    H24 H25 2.8508 . 3_565 no
    H24 H28 3.3800 . 1_655 no
    H24 H28 2.9544 . 3_565 no
    H25 C9 3.4703 . 2_655 no
    H25 C24 3.0478 . 3_565 no
    H25 C25 2.9418 . 3_565 no
    H25 H9 2.8658 . 2_655 no
    H25 H24 2.8508 . 3_565 no
    H25 H25 2.6885 . 3_565 no
    H28 C21 3.1440 . 1_455 no
    H28 C22 2.8988 . 1_455 no
    H28 C23 2.7690 . 1_455 no
    H28 C24 2.8965 . 1_455 no
    H28 C25 3.1508 . 1_455 no
    H28 C26 3.2532 . 1_455 no
    H28 H3 3.4987 . 1_455 no
    H28 H22 3.3783 . 1_455 no
    H28 H23 3.2006 . 1_455 no
    H28 H24 3.3800 . 1_455 no
    H28 H24 2.9544 . 3_565 no
loop_
    _geom_angle_atom_site_label_1
    _geom_angle_atom_site_label_2
    _geom_angle_atom_site_label_3
    _geom_angle_site_symmetry_1
    _geom_angle_site_symmetry_2
    _geom_angle_site_symmetry_3
    _geom_angle
    _geom_angle_publ_flag
    C1 N1 C12 . . . 108.34(12) ?
    C1 N1 C13 . . . 125.34(12) ?
    C12 N1 C13 . . . 124.16(13) ?
    C15 N2 C26 . . . 108.57(12) ?
    C15 N2 C27 . . . 126.75(12) ?
    C26 N2 C27 . . . 123.95(12) ?
    N1 C1 C2 . . . 128.71(13) ?
    N1 C1 C6 . . . 108.77(13) ?
    C2 C1 C6 . . . 122.48(14) ?
    C1 C2 C3 . . . 117.01(14) ?
    C2 C3 C4 . . . 121.42(14) ?
    C3 C4 C5 . . . 120.80(14) ?
    C4 C5 C6 . . . 118.75(14) ?
    C1 C6 C5 . . . 119.52(14) ?
    C1 C6 C7 . . . 107.20(13) ?
    C5 C6 C7 . . . 133.22(14) ?
    C6 C7 C8 . . . 133.40(14) ?
    C6 C7 C12 . . . 107.14(13) ?
    C8 C7 C12 . . . 119.44(14) ?
    C7 C8 C9 . . . 118.74(15) ?
    C8 C9 C10 . . . 120.85(15) ?
    C9 C10 C11 . . . 121.59(15) ?
    C10 C11 C12 . . . 117.03(14) ?
    N1 C12 C7 . . . 108.52(13) ?
    N1 C12 C11 . . . 129.10(14) ?
    C7 C12 C11 . . . 122.34(14) ?
    Cl1 C13 N1 . . . 115.89(11) ?
    Cl1 C13 C14 . . . 122.55(12) ?
    N1 C13 C14 . . . 121.56(14) ?
    Cl2 C14 C13 . . . 124.01(13) ?
    N2 C15 C16 . . . 128.92(14) ?
    N2 C15 C20 . . . 108.42(13) ?
    C16 C15 C20 . . . 122.64(14) ?
    C15 C16 C17 . . . 116.77(14) ?
    C16 C17 C18 . . . 121.54(15) ?
    C17 C18 C19 . . . 121.20(14) ?
    C18 C19 C20 . . . 118.47(15) ?
    C15 C20 C19 . . . 119.38(14) ?
    C15 C20 C21 . . . 107.22(13) ?
    C19 C20 C21 . . . 133.39(14) ?
    C20 C21 C22 . . . 133.71(15) ?
    C20 C21 C26 . . . 106.94(13) ?
    C22 C21 C26 . . . 119.20(14) ?
    C21 C22 C23 . . . 118.84(16) ?
    C22 C23 C24 . . . 120.92(16) ?
    C23 C24 C25 . . . 121.32(15) ?
    C24 C25 C26 . . . 117.21(14) ?
    N2 C26 C21 . . . 108.84(13) ?
    N2 C26 C25 . . . 128.60(14) ?
    C21 C26 C25 . . . 122.48(14) ?
    Cl4 C27 N2 . . . 115.76(11) ?
    Cl4 C27 C28 . . . 121.61(12) ?
    N2 C27 C28 . . . 122.63(13) ?
    Cl3 C28 C27 . . . 123.51(13) ?
    C1 C2 H2 . . . 122.524 no
    C3 C2 H2 . . . 120.422 no
    C2 C3 H3 . . . 117.652 no
    C4 C3 H3 . . . 120.905 no
    C3 C4 H4 . . . 119.329 no
    C5 C4 H4 . . . 119.852 no
    C4 C5 H5 . . . 120.759 no
    C6 C5 H5 . . . 120.472 no
    C7 C8 H8 . . . 120.630 no
    C9 C8 H8 . . . 120.632 no
    C8 C9 H9 . . . 119.584 no
    C10 C9 H9 . . . 119.567 no
    C9 C10 H10 . . . 119.207 no
    C11 C10 H10 . . . 119.200 no
    C10 C11 H11 . . . 121.473 no
    C12 C11 H11 . . . 121.492 no
    Cl2 C14 H14 . . . 117.993 no
    C13 C14 H14 . . . 117.994 no
    C15 C16 H16 . . . 121.610 no
    C17 C16 H16 . . . 121.621 no
    C16 C17 H17 . . . 119.231 no
    C18 C17 H17 . . . 119.224 no
    C17 C18 H18 . . . 119.401 no
    C19 C18 H18 . . . 119.399 no
    C18 C19 H19 . . . 120.775 no
    C20 C19 H19 . . . 120.755 no
    C21 C22 H22 . . . 120.587 no
    C23 C22 H22 . . . 120.576 no
    C22 C23 H23 . . . 119.542 no
    C24 C23 H23 . . . 119.540 no
    C23 C24 H24 . . . 119.338 no
    C25 C24 H24 . . . 119.337 no
    C24 C25 H25 . . . 121.396 no
    C26 C25 H25 . . . 121.394 no
    Cl3 C28 H28 . . . 118.251 no
    C27 C28 H28 . . . 118.239 no
loop_
    _geom_torsion_atom_site_label_1
    _geom_torsion_atom_site_label_2
    _geom_torsion_atom_site_label_3
    _geom_torsion_atom_site_label_4
    _geom_torsion_site_symmetry_1
    _geom_torsion_site_symmetry_2
    _geom_torsion_site_symmetry_3
    _geom_torsion_site_symmetry_4
    _geom_torsion
    _geom_torsion_publ_flag
    C1 N1 C12 C7 . . . . 2.05(16) no
    C1 N1 C12 C11 . . . . 179.83(13) no
    C12 N1 C1 C2 . . . . -179.56(13) no
    C12 N1 C1 C6 . . . . -2.00(15) no
    C1 N1 C13 Cl1 . . . . 82.69(17) no
    C1 N1 C13 C14 . . . . -97.54(17) no
    C13 N1 C1 C2 . . . . 16.6(3) no
    C13 N1 C1 C6 . . . . -165.81(12) no
    C12 N1 C13 Cl1 . . . . -78.65(17) no
    C12 N1 C13 C14 . . . . 101.12(17) no
    C13 N1 C12 C7 . . . . 166.09(12) no
    C13 N1 C12 C11 . . . . -16.1(3) no
    C15 N2 C26 C21 . . . . 0.20(15) no
    C15 N2 C26 C25 . . . . 177.01(12) no
    C26 N2 C15 C16 . . . . -178.37(12) no
    C26 N2 C15 C20 . . . . -0.06(14) no
    C15 N2 C27 Cl4 . . . . 102.36(14) no
    C15 N2 C27 C28 . . . . -78.22(17) no
    C27 N2 C15 C16 . . . . 11.2(3) no
    C27 N2 C15 C20 . . . . -170.47(12) no
    C26 N2 C27 Cl4 . . . . -66.67(16) no
    C26 N2 C27 C28 . . . . 112.75(15) no
    C27 N2 C26 C21 . . . . 170.95(11) no
    C27 N2 C26 C25 . . . . -12.2(3) no
    N1 C1 C2 C3 . . . . 176.52(13) no
    N1 C1 C6 C5 . . . . -176.32(11) no
    N1 C1 C6 C7 . . . . 1.17(15) no
    C2 C1 C6 C5 . . . . 1.4(3) no
    C2 C1 C6 C7 . . . . 178.91(13) no
    C6 C1 C2 C3 . . . . -0.7(3) no
    C1 C2 C3 C4 . . . . -0.4(3) no
    C2 C3 C4 C5 . . . . 0.9(3) no
    C3 C4 C5 C6 . . . . -0.2(3) no
    C4 C5 C6 C1 . . . . -0.9(3) no
    C4 C5 C6 C7 . . . . -177.62(14) no
    C1 C6 C7 C8 . . . . -178.05(15) no
    C1 C6 C7 C12 . . . . 0.09(16) no
    C5 C6 C7 C8 . . . . -1.0(3) no
    C5 C6 C7 C12 . . . . 177.09(15) no
    C6 C7 C8 C9 . . . . 178.15(15) no
    C6 C7 C12 N1 . . . . -1.31(16) no
    C6 C7 C12 C11 . . . . -179.27(12) no
    C8 C7 C12 N1 . . . . 177.13(13) no
    C8 C7 C12 C11 . . . . -0.8(3) no
    C12 C7 C8 C9 . . . . 0.2(3) no
    C7 C8 C9 C10 . . . . 0.6(3) no
    C8 C9 C10 C11 . . . . -0.8(3) no
    C9 C10 C11 C12 . . . . 0.2(3) no
    C10 C11 C12 N1 . . . . -176.90(14) no
    C10 C11 C12 C7 . . . . 0.6(3) no
    Cl1 C13 C14 Cl2 . . . . -0.3(2) no
    N1 C13 C14 Cl2 . . . . 179.91(11) no
    N2 C15 C16 C17 . . . . 178.30(12) no
    N2 C15 C20 C19 . . . . -178.78(11) no
    N2 C15 C20 C21 . . . . -0.11(14) no
    C16 C15 C20 C19 . . . . -0.3(2) no
    C16 C15 C20 C21 . . . . 178.33(12) no
    C20 C15 C16 C17 . . . . 0.2(2) no
    C15 C16 C17 C18 . . . . -0.2(2) no
    C16 C17 C18 C19 . . . . 0.4(3) no
    C17 C18 C19 C20 . . . . -0.6(3) no
    C18 C19 C20 C15 . . . . 0.5(2) no
    C18 C19 C20 C21 . . . . -177.74(13) no
    C15 C20 C21 C22 . . . . -175.29(13) no
    C15 C20 C21 C26 . . . . 0.23(15) no
    C19 C20 C21 C22 . . . . 3.1(3) no
    C19 C20 C21 C26 . . . . 178.64(15) no
    C20 C21 C22 C23 . . . . 174.66(14) no
    C20 C21 C26 N2 . . . . -0.26(15) no
    C20 C21 C26 C25 . . . . -177.31(12) no
    C22 C21 C26 N2 . . . . 176.03(12) no
    C22 C21 C26 C25 . . . . -1.0(2) no
    C26 C21 C22 C23 . . . . -0.4(2) no
    C21 C22 C23 C24 . . . . 1.1(3) no
    C22 C23 C24 C25 . . . . -0.3(3) no
    C23 C24 C25 C26 . . . . -1.1(3) no
    C24 C25 C26 N2 . . . . -174.65(13) no
    C24 C25 C26 C21 . . . . 1.8(2) no
    Cl4 C27 C28 Cl3 . . . . 0.12(19) no
    N2 C27 C28 Cl3 . . . . -179.27(11) no
