# Supplementary material for: (Z)-9-(1,2-Dichloro­vin­yl)-9H-carbazole
Source: Acta Crystallogr Sect E Struct Rep Online. 2013 Mar 20;69(Pt 4):o555. doi: 10.1107/S1600536813007137 (PMC3629607; doi:10.1107/S1600536813007137)
Supplement: Supplementary file 2 [file e-69-0o555-Isup2.hkl]

# 
# h,k,l, Fc-squared, Fo-squared, sigma(Fo-squared) and status flag 
# 
data_I
_shelx_title ' Cz-CClCCl2-1' 
_shelx_refln_list_code          4 
_shelx_F_calc_maximum      177.38 
_exptl_crystal_F_000      1072.00 
_reflns_d_resolution_high  0.7696 
 
loop_ 
 _symmetry_equiv_pos_as_xyz 
 'x, y, z' 
 '-x, y+1/2, -z+1/2' 
 '-x, -y, -z' 
 'x, -y-1/2, z-1/2' 
 
_cell_length_a     6.6552 
_cell_length_b    24.8720 
_cell_length_c    14.8636 
_cell_angle_alpha  90.000 
_cell_angle_beta   93.753 
_cell_angle_gamma  90.000 
 
_shelx_F_squared_multiplier     1.000 
 
loop_ 
 _refln_index_h 
 _refln_index_k 
 _refln_index_l 
 _refln_F_squared_calc 
 _refln_F_squared_meas 
 _refln_F_squared_sigma 
 _refln_observed_status 
   1   0   0      350.31      367.70      5.17 o 
   2   0   0    12226.44    12842.50    189.66 o 
   3   0   0     2300.89     2422.50     31.00 o 
   4   0   0     1528.08     1759.04     19.54 o 
   5   0   0      334.07      345.33      5.68 o 
   6   0   0       11.18       19.20      6.46 o 
   7   0   0     2913.21     3161.56     81.35 o 
   8   0   0        2.04        3.72      3.16 o 
   1   1   0      165.68      162.20      3.42 o 
   2   1   0     6460.06     6369.79     52.45 o 
   3   1   0      568.16      569.03      5.26 o 
   4   1   0      431.61      569.51      6.40 o 
   5   1   0     1754.76     1780.25     24.78 o 
   6   1   0      125.81      126.87      3.92 o 
   7   1   0      825.70      843.08     16.33 o 
   8   1   0       16.51       10.33      4.79 o 
   0   2   0        8.20        0.64      3.58 o 
   1   2   0       78.69       71.50      1.45 o 
   2   2   0      818.09      637.69      5.60 o 
   3   2   0      342.54      317.45      3.28 o 
   4   2   0        6.04        7.51      1.03 o 
   5   2   0      481.55      464.44      5.78 o 
   6   2   0       17.12       17.93      2.95 o 
   7   2   0       31.53       33.21      4.41 o 
   8   2   0      227.06      214.42     12.35 o 
   1   3   0      749.77      690.47      7.60 o 
   2   3   0     6377.56     5768.91     50.47 o 
   3   3   0     2329.56     2386.85     13.01 o 
   4   3   0      562.94      494.64      6.29 o 
   5   3   0     2370.59     2393.78     25.59 o 
   6   3   0      431.88      437.60      7.78 o 
   7   3   0     1452.58     1477.13     19.48 o 
   8   3   0       29.84       18.98      8.68 o 
   1   4   0       22.14       27.97      0.77 o 
   2   4   0     6983.19     6864.64     63.94 o 
   3   4   0     3226.54     3075.98     16.51 o 
   4   4   0     1337.16     1508.08     13.31 o 
   5   4   0      540.52      474.56      7.24 o 
   6   4   0      679.99      623.09      9.86 o 
   7   4   0      248.04      238.56      5.80 o 
   8   4   0      113.98      109.65      5.76 o 
   1   5   0     1364.78     1389.71     12.20 o 
   2   5   0      341.78      353.90      3.05 o 
   3   5   0      795.32      729.85      6.70 o 
   4   5   0     1089.97     1283.21     12.66 o 
   5   5   0       17.11       15.67      2.58 o 
   6   5   0      139.75      136.66      4.89 o 
   7   5   0       62.76       60.59      6.75 o 
   8   5   0      165.35      184.21      7.86 o 
   1   6   0       62.51       51.77      1.73 o 
   2   6   0     4865.89     4407.46     32.15 o 
   3   6   0      229.44      210.98      6.04 o 
   4   6   0       29.85       27.62      3.11 o 
   5   6   0     1234.35     1182.39     14.56 o 
   6   6   0      489.58      464.24     12.99 o 
   7   6   0     2017.73     2139.09     34.69 o 
   8   6   0      180.45      178.99      9.21 o 
   1   7   0      931.82      872.45      5.91 o 
   2   7   0     1624.27     1602.34     10.37 o 
   3   7   0     1677.42     1815.41     15.52 o 
   4   7   0      823.62      952.57     43.89 o 
   5   7   0      138.91      128.28      4.55 o 
   6   7   0        4.03        7.60      1.82 o 
   7   7   0     1816.75     1899.58     23.25 o 
   8   7   0      208.51      250.19      7.05 o 
   0   8   0     6964.55     7089.76     45.74 o 
   1   8   0      481.84      512.56      5.27 o 
   2   8   0     4594.05     4883.67     32.69 o 
   3   8   0     5774.54     5725.05     56.74 o 
   4   8   0       26.39       27.53      3.52 o 
   5   8   0     2365.67     2270.14     27.96 o 
   6   8   0     1845.71     1870.83     20.32 o 
   7   8   0        6.89        4.29      1.69 o 
   8   8   0      294.13      292.39      8.65 o 
   1   9   0      624.72      629.89      4.48 o 
   2   9   0       79.97       98.11      2.26 o 
   3   9   0      526.08      549.36     11.59 o 
   4   9   0        6.03        4.92      1.55 o 
   5   9   0        0.69        3.36      1.44 o 
   6   9   0      208.54      192.99      4.77 o 
   7   9   0      199.66      172.33      3.61 o 
   8   9   0      247.52      244.05      8.83 o 
   0  10   0     7153.26     7448.26    108.16 o 
   1  10   0      627.62      597.74      6.31 o 
   2  10   0      925.66      978.56     11.82 o 
   3  10   0     1044.13     1153.55     12.86 o 
   4  10   0      730.90      688.57      9.99 o 
   5  10   0      246.73      228.65      4.49 o 
   6  10   0      106.70      107.65      3.31 o 
   7  10   0      161.54      158.88      7.94 o 
   8  10   0      218.24      229.15     11.42 o 
   1  11   0       15.73        4.19      0.82 o 
   2  11   0      940.23      871.30     38.22 o 
   3  11   0      268.02      256.99      3.33 o 
   4  11   0      682.77      742.55     12.58 o 
   5  11   0      299.94      304.10      7.54 o 
   6  11   0       48.06       43.09      5.68 o 
   7  11   0      560.38      567.05      8.18 o 
   8  11   0      560.11      644.40     16.86 o 
   0  12   0     4496.67     5303.71     48.83 o 
   1  12   0     2513.93     2642.69     17.93 o 
   2  12   0     2173.00     2242.96     26.10 o 
   3  12   0     6290.08     6366.45     68.24 o 
   4  12   0     1188.02     1183.28     19.40 o 
   5  12   0     1100.73     1053.76     13.16 o 
   6  12   0      203.98      191.17      5.52 o 
   7  12   0      166.63      176.12     14.38 o 
   8  12   0        0.52        1.58      2.18 o 
   1  13   0        1.46       11.01      3.82 o 
   2  13   0     2350.10     2370.94     25.08 o 
   3  13   0     1429.73     1571.02     18.01 o 
   4  13   0     1685.89     1754.98     19.43 o 
   5  13   0      370.55      341.82      5.95 o 
   6  13   0      371.88      339.14      8.45 o 
   7  13   0      104.67       81.58     10.34 o 
   0  14   0      811.20      973.27     19.18 o 
   1  14   0      780.85      925.10     19.80 o 
   2  14   0       38.79       41.94      6.34 o 
   3  14   0     1700.98     1637.05     19.42 o 
   4  14   0      250.04      219.05      5.43 o 
   5  14   0     1842.06     1832.71     19.77 o 
   6  14   0        2.73        1.91      1.91 o 
   7  14   0      572.88      599.15     12.90 o 
   1  15   0     1062.25     1167.89     16.48 o 
   2  15   0     1389.81     1412.97     15.67 o 
   3  15   0      366.53      372.31      5.89 o 
   4  15   0       12.96        5.83      2.18 o 
   5  15   0        2.50        2.44      1.25 o 
   6  15   0       10.12        7.73      1.70 o 
   7  15   0      315.18      316.05      6.16 o 
   0  16   0     1411.60     1607.53     25.87 o 
   1  16   0     1897.90     1834.08     16.02 o 
   2  16   0      312.54      334.69      4.66 o 
   3  16   0     1944.52     2021.26     21.76 o 
   4  16   0     1672.30     1735.87     22.02 o 
   5  16   0       32.81       31.87      4.42 o 
   6  16   0      200.42      204.87      4.12 o 
   7  16   0      408.96      367.62      6.83 o 
   1  17   0       51.09       55.29      5.85 o 
   2  17   0      140.03      121.63      3.99 o 
   3  17   0        3.80        1.27      2.34 o 
   4  17   0      653.94      646.60      9.95 o 
   5  17   0      986.87     1026.36     15.06 o 
   6  17   0      402.97      405.77      7.62 o 
   7  17   0      124.67      125.58      5.91 o 
   0  18   0     2015.67     2064.12     31.46 o 
   1  18   0       11.89        4.50      2.12 o 
   2  18   0      803.78      757.21      9.57 o 
   3  18   0     2675.69     2653.34     28.40 o 
   4  18   0      614.69      613.33     13.87 o 
   5  18   0     1983.17     2030.59     24.96 o 
   6  18   0      102.45       87.77      4.64 o 
   7  18   0      124.14      122.93      7.49 o 
   1  19   0       51.70       49.25      6.94 o 
   2  19   0     3284.74     3347.64     38.29 o 
   3  19   0       32.50       50.77      6.34 o 
   4  19   0      500.39      483.42      7.26 o 
   5  19   0      950.15      959.52     11.94 o 
   6  19   0      105.74       74.84      2.88 o 
   0  20   0     3076.61     3305.97     47.91 o 
   1  20   0     1891.99     1914.63     27.88 o 
   2  20   0      134.62      134.15      5.19 o 
   3  20   0      312.60      273.95      5.47 o 
   4  20   0       26.91       22.60      2.75 o 
   5  20   0       40.54       26.23      4.66 o 
   6  20   0       30.58       21.24      3.58 o 
   1  21   0      103.44      100.32      7.43 o 
   2  21   0       13.44       14.56      2.70 o 
   3  21   0      238.13      246.36      5.23 o 
   4  21   0      897.00      907.72     11.69 o 
   5  21   0       17.80       14.54      3.00 o 
   6  21   0       24.98       23.40      4.39 o 
   0  22   0      913.25      991.60     27.12 o 
   1  22   0     1537.27     1588.84     23.65 o 
   2  22   0      169.57      165.78      3.97 o 
   3  22   0     1850.51     2137.49     26.16 o 
   4  22   0      371.90      393.74      6.24 o 
   5  22   0       95.67      119.33      6.41 o 
   6  22   0      120.87      118.52      6.12 o 
   1  23   0      250.19      232.02      7.37 o 
   2  23   0      409.19      384.14      5.52 o 
   3  23   0        0.68       -2.64      2.64 o 
   4  23   0       43.55       40.20      7.88 o 
   5  23   0       21.14       14.82      2.75 o 
   6  23   0      224.25      221.66      5.44 o 
   0  24   0        0.04       -0.20      1.93 o 
   1  24   0      997.53      947.66     13.53 o 
   2  24   0      130.96      126.66      5.97 o 
   3  24   0       12.21       19.53      3.11 o 
   4  24   0       35.21       28.47      3.65 o 
   5  24   0       32.66       32.94      5.33 o 
   1  25   0       11.50        4.50      3.05 o 
   2  25   0      429.27      452.13      6.74 o 
   3  25   0      287.06      274.84      7.33 o 
   4  25   0      267.84      268.28      5.33 o 
   5  25   0      177.50      165.96      5.82 o 
   0  26   0     1777.05     1953.88     35.58 o 
   1  26   0      157.36      146.51      4.72 o 
   2  26   0       93.75      105.71      5.40 o 
   3  26   0      255.18      284.88      5.55 o 
   4  26   0       28.07       18.58      3.93 o 
   5  26   0        0.04       -2.21      2.21 o 
   1  27   0       10.60       10.85      2.77 o 
   2  27   0        7.79        1.99      1.42 o 
   3  27   0      616.94      679.29     12.00 o 
   4  27   0      528.04      559.84      7.86 o 
   0  28   0      201.00      221.45     12.12 o 
   1  28   0      299.14      331.83      9.59 o 
   2  28   0       18.35       15.89      2.49 o 
   3  28   0      201.87      199.09      9.21 o 
   4  28   0       70.02       77.66      3.73 o 
   1  29   0       36.29       42.49      7.65 o 
   2  29   0       27.58       18.48      3.66 o 
   3  29   0       14.77        9.97      2.40 o 
   0  30   0      315.19      302.37      8.49 o 
   1  30   0       67.33       62.95      9.97 o 
   2  30   0        8.50        7.62      1.61 o 
   3  30   0        0.18       -0.19      1.98 o 
   1  31   0       25.74       27.27      5.23 o 
   2  31   0       61.83       77.93      3.32 o 
   0  32   0       71.97       58.68      5.28 o 
   1  32   0       77.35       42.86      8.25 o 
  -8   1   1        3.05        5.64      2.26 o 
  -7   1   1        0.62        3.49      1.43 o 
  -6   1   1      603.52      586.22     10.00 o 
  -5   1   1     1466.97     1571.28     16.92 o 
  -4   1   1      145.14      194.96      4.99 o 
  -3   1   1     3341.78     3533.86     22.92 o 
  -2   1   1     1176.97     1158.29     16.24 o 
  -1   1   1     2024.56     1948.90     14.55 o 
   0   1   1      275.07      260.41      3.62 o 
   1   1   1      231.39      268.05      3.29 o 
   2   1   1       49.37       62.79      1.64 o 
   3   1   1       24.19       25.37      1.94 o 
   4   1   1     2523.75     2502.84     17.41 o 
   5   1   1      246.12      216.75      3.09 o 
   6   1   1     2195.68     2211.50     22.44 o 
   7   1   1     1201.49     1272.33     22.08 o 
   8   1   1       10.65       14.34      4.31 o 
  -8   2   1      524.71      561.86     13.24 o 
  -7   2   1     1467.75     1501.93     18.98 o 
  -6   2   1     3001.51     2985.88     29.17 o 
  -5   2   1      631.65      610.65      8.59 o 
  -4   2   1     1974.10     1834.98     17.87 o 
  -3   2   1      120.55      124.24      1.64 o 
  -2   2   1      481.51      392.26      3.34 o 
  -1   2   1     7240.64     7332.28     50.26 o 
   0   2   1      212.28      180.03      1.67 o 
   1   2   1     2017.86     1996.22     17.49 o 
   2   2   1    31464.57    34720.04    325.28 o 
   3   2   1        3.73        1.19      0.73 o 
   4   2   1     4408.83     4493.63     28.08 o 
   5   2   1      138.31       91.28      4.65 o 
   6   2   1        6.93        9.74      2.10 o 
   7   2   1       61.49       67.70      3.83 o 
   8   2   1      226.00      190.90      9.57 o 
  -8   3   1     1359.72     1513.07     43.64 o 
  -7   3   1      358.66      334.82      7.80 o 
  -6   3   1      231.88      224.19      5.45 o 
  -5   3   1     1631.66     1689.91     18.05 o 
  -4   3   1        0.18        4.34      1.25 o 
  -3   3   1     1053.16     1083.73      9.63 o 
  -2   3   1       22.66       23.29      1.60 o 
  -1   3   1     2852.47     2948.22     28.10 o 
   0   3   1      705.01      768.22     10.82 o 
   2   3   1     5935.79     6294.98     42.13 o 
   3   3   1      267.69      290.79      3.03 o 
   4   3   1      107.81      100.10      2.49 o 
   5   3   1        1.96        2.14      1.59 o 
   6   3   1       45.95       47.81      4.38 o 
   7   3   1       91.74       77.07      5.20 o 
   8   3   1       25.52       16.22      3.63 o 
  -8   4   1      111.22      123.91     11.33 o 
  -7   4   1        3.55        6.38      2.00 o 
  -6   4   1      215.37      210.85      3.20 o 
  -5   4   1      625.33      567.10      8.22 o 
  -4   4   1      100.90      137.01      3.54 o 
  -3   4   1     1363.22     1235.10     10.85 o 
  -2   4   1      790.02      755.61      6.23 o 
  -1   4   1     6556.95     6554.42     54.13 o 
   0   4   1     1823.43     1688.03     11.52 o 
   1   4   1        2.91        7.35      1.06 o 
   2   4   1     5555.48     5224.59     26.91 o 
   3   4   1     1464.92     1647.10      9.25 o 
   4   4   1     1749.11     1640.98     14.38 o 
   5   4   1       88.63       84.06      3.90 o 
   6   4   1       78.86       84.74      3.69 o 
   7   4   1      570.26      615.82     17.54 o 
   8   4   1        4.30        2.74      2.91 o 
  -8   5   1       86.43       79.79      6.42 o 
  -7   5   1      314.79      288.67      6.67 o 
  -6   5   1      368.40      352.55      6.54 o 
  -5   5   1      147.97      139.53      4.80 o 
  -4   5   1      430.57      413.93     11.88 o 
  -3   5   1     3283.36     3476.14     39.79 o 
  -2   5   1       41.43       54.38      1.29 o 
  -1   5   1     1626.17     1752.75     15.18 o 
   0   5   1      682.78      661.24      7.41 o 
   1   5   1      479.56      469.00      4.02 o 
   2   5   1      163.54      229.59      2.95 o 
   3   5   1      185.89      203.68      2.62 o 
   4   5   1     1707.04     1574.01     21.11 o 
   5   5   1     1081.01     1073.71     32.91 o 
   6   5   1     1563.67     1581.84     25.00 o 
   7   5   1      799.30      847.92     12.43 o 
   8   5   1        3.44       -0.91      3.94 o 
  -8   6   1      470.87      479.50     13.82 o 
  -7   6   1        4.65        1.75      1.57 o 
  -6   6   1     1128.25      994.53     12.55 o 
  -5   6   1      941.76      962.13     12.51 o 
  -4   6   1      496.91      437.90      8.81 o 
  -3   6   1    10319.36    10343.21    174.44 o 
  -2   6   1      207.07      187.58      3.14 o 
  -1   6   1    19975.96    20094.29    188.71 o 
   0   6   1     5748.00     5962.41     56.58 o 
   1   6   1     4782.75     4829.11     32.89 o 
   2   6   1     2079.19     2167.23      8.17 o 
   3   6   1     1085.08     1320.58     27.15 o 
   4   6   1      464.49      445.67      5.63 o 
   5   6   1      896.60      810.85     10.55 o 
   6   6   1     1218.51     1220.08     23.20 o 
   7   6   1      535.84      484.83      9.19 o 
   8   6   1       97.01       77.91      6.06 o 
  -8   7   1     2147.21     2306.79     17.81 o 
  -7   7   1       42.90       36.53      4.84 o 
  -6   7   1      804.16      757.26     11.17 o 
  -5   7   1        3.79        3.65      1.15 o 
  -4   7   1      310.42      403.21      5.74 o 
  -3   7   1       18.40       33.56      3.81 o 
  -2   7   1      430.24      396.18      3.54 o 
  -1   7   1    13624.56    14066.17    143.00 o 
   0   7   1     2858.55     2851.58     37.22 o 
   1   7   1    10822.17    10855.66    124.01 o 
   2   7   1      304.27      340.29      2.78 o 
   3   7   1        2.29        4.82      1.10 o 
   4   7   1       81.20       94.64      2.68 o 
   5   7   1     1620.85     1620.56     22.50 o 
   6   7   1      142.98      156.16      3.92 o 
   7   7   1        6.63        2.65      2.24 o 
   8   7   1      334.35      326.66      8.30 o 
  -8   8   1      725.03      792.70     19.95 o 
  -7   8   1      215.87      213.04      4.52 o 
  -6   8   1      212.61      199.43      4.52 o 
  -5   8   1      250.98      237.83      6.39 o 
  -4   8   1      253.18      210.05      5.03 o 
  -3   8   1     1530.18     1702.00     21.51 o 
  -2   8   1      521.84      449.86      5.16 o 
  -1   8   1      430.68      458.34      4.26 o 
   0   8   1    10544.94    10642.42     86.06 o 
   1   8   1     8651.33     9230.98     74.45 o 
   2   8   1    11481.95    11518.03    142.29 o 
   3   8   1      206.66      251.59      3.54 o 
   4   8   1     1416.30     1431.46     14.43 o 
   5   8   1       96.92      102.90      3.06 o 
   6   8   1      448.98      465.13     10.30 o 
   7   8   1        4.91       -0.39      2.85 o 
   8   8   1       13.19       18.44      5.00 o 
  -8   9   1     2083.89     2270.78     38.36 o 
  -7   9   1      579.54      575.06      8.82 o 
  -6   9   1      220.79      223.55      3.77 o 
  -5   9   1     1430.79     1406.84     15.48 o 
  -4   9   1       19.04       27.71      3.22 o 
  -3   9   1      161.94      164.91      3.61 o 
  -2   9   1       42.05       40.62      0.98 o 
  -1   9   1     4355.56     4264.61     28.66 o 
   0   9   1      570.32      595.32      7.27 o 
   1   9   1     1675.04     1517.84     11.42 o 
   2   9   1     6810.84     7463.39     55.33 o 
   3   9   1       26.35       32.92      2.30 o 
   4   9   1      246.68      217.20      3.86 o 
   5   9   1       14.36       16.23      2.58 o 
   6   9   1      348.85      362.71      6.02 o 
   7   9   1        4.41        4.00      1.59 o 
   8   9   1       21.05        8.69      3.80 o 
  -8  10   1       60.45       68.84      6.08 o 
  -7  10   1        9.60        5.48      1.82 o 
  -6  10   1      780.51      699.01     10.36 o 
  -5  10   1     1187.80     1140.87     12.55 o 
  -4  10   1       15.79        9.22      3.07 o 
  -3  10   1     3672.51     3323.60     46.33 o 
  -2  10   1      219.42      264.85      4.90 o 
  -1  10   1     6599.30     6414.27    107.88 o 
   0  10   1        0.00        0.23      0.91 o 
   1  10   1       33.40       46.04      1.29 o 
   2  10   1     1306.14     1714.66     20.98 o 
   3  10   1      105.90      165.74      3.23 o 
   4  10   1      351.13      294.19      4.78 o 
   5  10   1     2588.74     2658.75     27.27 o 
   6  10   1      402.07      376.27      6.70 o 
   7  10   1      470.64      477.63      8.78 o 
   8  10   1        6.12        1.76      4.51 o 
  -8  11   1      218.52      223.78     11.88 o 
  -7  11   1       15.36       21.18      3.27 o 
  -6  11   1       30.62       20.00      3.81 o 
  -5  11   1      427.35      427.43      6.54 o 
  -4  11   1       52.71       57.06      6.04 o 
  -3  11   1      144.69      139.96      4.08 o 
  -2  11   1     1696.86     1891.92     37.34 o 
  -1  11   1      242.24      215.38      3.61 o 
   0  11   1     1618.58     1902.30     14.12 o 
   1  11   1      456.10      416.10      5.04 o 
   2  11   1        3.71        8.77      1.50 o 
   3  11   1      909.76     1069.30     13.59 o 
   4  11   1       54.89       50.80      5.02 o 
   5  11   1       90.01       84.24      4.24 o 
   6  11   1      106.55      103.92      2.94 o 
   7  11   1      294.33      277.60      5.90 o 
   8  11   1       24.30       16.15      4.93 o 
  -8  12   1      240.73      242.50      7.16 o 
  -7  12   1        8.93        5.76      1.99 o 
  -6  12   1     1246.11     1250.02     20.12 o 
  -5  12   1        1.05       -0.45      1.27 o 
  -4  12   1       39.21       23.59      3.66 o 
  -3  12   1     6236.58     6048.16     85.20 o 
  -2  12   1       30.50       21.69      2.99 o 
  -1  12   1     5294.77     5589.13     52.41 o 
   0  12   1       89.60      132.86      7.31 o 
   1  12   1     1171.50     1180.07     16.25 o 
   2  12   1        1.25       -1.39      1.71 o 
   3  12   1       68.83       89.57      2.66 o 
   4  12   1      313.95      298.90      6.33 o 
   5  12   1     1595.47     1649.49     16.39 o 
   6  12   1       11.75        6.75      1.96 o 
   7  12   1      151.07      138.07      7.06 o 
  -7  13   1       36.37       28.94      5.16 o 
  -6  13   1     1591.99     1574.05     63.58 o 
  -5  13   1     2215.50     2146.36     22.04 o 
  -4  13   1        0.01        0.56      2.04 o 
  -3  13   1       60.68       60.64      4.44 o 
  -2  13   1      585.70      708.16     11.15 o 
  -1  13   1     9946.18    10885.93    103.97 o 
   0  13   1       19.49       33.17      3.79 o 
   1  13   1     7092.77     7408.10     75.66 o 
   2  13   1      534.24      584.42      9.57 o 
   3  13   1      335.68      342.45      7.34 o 
   4  13   1      929.18      961.72     16.51 o 
   5  13   1      924.49      931.76     11.19 o 
   6  13   1       52.21       61.50      6.35 o 
   7  13   1       69.87       66.86      7.53 o 
  -7  14   1      100.05       96.92      4.53 o 
  -6  14   1       75.23       93.62      4.80 o 
  -5  14   1      215.44      175.66      5.09 o 
  -4  14   1      626.32      647.25      8.51 o 
  -3  14   1      763.72      818.05     12.05 o 
  -2  14   1     1747.48     1756.45     15.37 o 
  -1  14   1     2373.79     2317.58     13.20 o 
   0  14   1       32.18       42.66      5.38 o 
   1  14   1     2452.22     2495.29     32.59 o 
   2  14   1      629.16      637.98      7.71 o 
   3  14   1      212.40      164.52      6.84 o 
   4  14   1       92.01      101.87      3.63 o 
   5  14   1     2741.50     2759.46     27.93 o 
   6  14   1      847.42      842.28     22.37 o 
   7  14   1      329.16      332.68      8.98 o 
  -7  15   1      157.28      171.50      4.12 o 
  -6  15   1        2.99        7.22      1.92 o 
  -5  15   1      176.08      180.45      4.13 o 
  -4  15   1        0.81        1.95      1.26 o 
  -3  15   1     1472.85     1483.82     21.37 o 
  -2  15   1        1.92        6.90      1.47 o 
  -1  15   1     2134.14     2218.33    114.92 o 
   0  15   1        4.31       30.93      4.26 o 
   1  15   1       21.63       52.48      9.65 o 
   2  15   1        0.66        2.00      1.80 o 
   3  15   1      428.55      415.11      6.38 o 
   4  15   1      175.71      158.85      5.48 o 
   5  15   1      107.25       95.04      3.09 o 
   6  15   1       33.62       33.02      5.28 o 
   7  15   1      376.13      385.62     10.28 o 
  -7  16   1       63.94       49.00      5.47 o 
  -6  16   1     1572.89     1608.69     20.39 o 
  -5  16   1      132.06      133.39      4.13 o 
  -4  16   1       13.78       13.95      3.03 o 
  -3  16   1     2156.65     2171.06     22.82 o 
  -2  16   1     1214.30     1257.97     16.66 o 
  -1  16   1     4302.65     4311.26     50.34 o 
   0  16   1        6.55        6.03      1.71 o 
   1  16   1      111.03      102.73      4.13 o 
   2  16   1      212.00      257.16      4.28 o 
   3  16   1     1239.29     1289.30     17.57 o 
   4  16   1      232.41      210.04      4.60 o 
   5  16   1      919.69      910.00     11.73 o 
   6  16   1      193.38      190.53      4.49 o 
   7  16   1       15.03       10.96      2.02 o 
  -7  17   1       80.58       78.24      9.08 o 
  -6  17   1        0.33        1.21      1.94 o 
  -5  17   1      287.15      258.31      6.20 o 
  -4  17   1      328.42      312.08      5.68 o 
  -3  17   1      687.85      625.22      8.95 o 
  -2  17   1      699.29      674.74     10.12 o 
   0  17   1      304.09      272.86      7.66 o 
   1  17   1      371.53      375.67      6.45 o 
   2  17   1       74.51       75.68      7.29 o 
   3  17   1      192.99      217.03      5.68 o 
   4  17   1       64.32       49.85      4.50 o 
   5  17   1      203.31      182.86      4.36 o 
   6  17   1      227.58      195.80      4.37 o 
   7  17   1      359.33      363.43      9.19 o 
  -7  18   1       66.53       54.90      8.55 o 
  -6  18   1      384.26      350.54      6.84 o 
  -5  18   1      229.14      197.66      4.12 o 
  -4  18   1      893.06      903.05     23.16 o 
  -3  18   1      902.65      916.54     11.85 o 
  -2  18   1       42.58       50.94      6.89 o 
  -1  18   1      572.13      583.83      8.87 o 
   0  18   1      493.41      515.92     11.00 o 
   1  18   1      234.86      228.72      3.79 o 
   2  18   1      728.29      725.61     10.30 o 
   3  18   1       49.66       42.28      5.72 o 
   4  18   1     1371.21     1363.32     15.94 o 
   5  18   1       11.72       10.30      1.88 o 
   6  18   1       12.27       11.09      2.03 o 
   7  18   1       89.37       76.02      6.07 o 
  -6  19   1      119.33      105.72      5.63 o 
  -5  19   1       23.98       25.52      3.69 o 
  -4  19   1      733.51      692.93     12.52 o 
  -3  19   1       15.11       16.98      3.32 o 
  -2  19   1      444.65      437.00      6.68 o 
  -1  19   1      102.23       96.59      8.55 o 
   0  19   1      512.71      536.03      7.45 o 
   1  19   1       29.30       26.01      3.61 o 
   2  19   1        3.69       -4.14      5.28 o 
   3  19   1      112.03       84.67      8.77 o 
   4  19   1        2.12        1.54      1.99 o 
   5  19   1        0.20        2.77      1.89 o 
   6  19   1       23.53       18.87      4.15 o 
  -6  20   1       85.86       87.49      3.86 o 
  -5  20   1        0.22        1.83      1.81 o 
  -4  20   1     1386.78     1453.77     18.41 o 
  -3  20   1        6.90        6.09      2.28 o 
  -2  20   1     2566.07     2630.20     27.90 o 
  -1  20   1     2168.37     2339.47     24.89 o 
   0  20   1      210.38      205.95      5.37 o 
   1  20   1     1301.56     1338.39     16.84 o 
   2  20   1     6292.21     6617.50     92.10 o 
   3  20   1     1776.69     1863.49     25.75 o 
   4  20   1       21.42       31.92      4.58 o 
   5  20   1     2354.68     2583.41     41.57 o 
   6  20   1       10.38        5.87      1.72 o 
  -6  21   1      242.01      265.16      4.97 o 
  -5  21   1       12.56        4.28      2.27 o 
  -4  21   1      453.05      470.26      7.13 o 
  -3  21   1      567.39      593.67      9.02 o 
  -2  21   1      218.50      170.71      4.85 o 
  -1  21   1     1018.12     1015.09     11.69 o 
   0  21   1     4356.39     4638.01     80.96 o 
   1  21   1       52.99       65.26      9.83 o 
   2  21   1       54.56       68.05      7.01 o 
   3  21   1        0.21       -0.05      3.20 o 
   4  21   1      372.20      332.08      6.17 o 
   5  21   1      155.76      147.61      5.28 o 
   6  21   1      152.41      157.63      7.62 o 
  -6  22   1       26.17       20.35      4.27 o 
  -5  22   1      360.41      371.32      5.91 o 
  -4  22   1      382.01      345.55      6.61 o 
  -3  22   1      365.31      344.84      6.63 o 
  -2  22   1      155.15      139.40      6.64 o 
  -1  22   1      250.47      226.23      4.56 o 
   0  22   1       51.04       48.46     19.69 o 
   1  22   1      312.09      258.49     10.99 o 
   2  22   1        0.71       -0.12      1.58 o 
   3  22   1     1556.95     1627.17     31.32 o 
   4  22   1      555.07      540.53      8.44 o 
   5  22   1        1.82        0.38      1.71 o 
   6  22   1      136.15      144.34      7.50 o 
  -6  23   1        0.93        1.36      1.37 o 
  -5  23   1       27.41       34.78      5.59 o 
  -4  23   1       68.19       60.86      6.09 o 
  -3  23   1      638.53      608.77      8.70 o 
  -2  23   1       38.26       36.33      5.50 o 
  -1  23   1       79.85       87.58      2.85 o 
   0  23   1      250.09      196.81      6.75 o 
   1  23   1      154.07      130.40      4.31 o 
   2  23   1      151.67      162.93      5.92 o 
   3  23   1       67.91       48.73      5.83 o 
   4  23   1       30.86       21.37      3.91 o 
   5  23   1      213.09      220.99      7.04 o 
   6  23   1       43.13       31.70      6.47 o 
  -5  24   1       88.32       88.51      4.81 o 
  -4  24   1      557.33      553.63      9.44 o 
  -3  24   1       63.47       50.49      7.34 o 
  -2  24   1      130.45      124.34      3.27 o 
  -1  24   1       13.32       19.03      2.79 o 
   0  24   1     1879.46     1924.91     20.33 o 
   1  24   1       71.58       74.00      4.34 o 
   2  24   1      761.13      817.49     15.33 o 
   3  24   1      464.35      506.68     10.49 o 
   4  24   1      876.56      990.25     13.51 o 
   5  24   1      618.36      706.72     13.98 o 
  -5  25   1      319.92      325.02      5.90 o 
  -4  25   1     1162.91     1264.03     18.19 o 
  -3  25   1       93.63       91.89      3.09 o 
  -2  25   1      100.90       74.02      4.32 o 
  -1  25   1       96.82      103.63      4.20 o 
   0  25   1      242.81      267.49      9.06 o 
   1  25   1      170.73      150.86      3.93 o 
   2  25   1       11.26       15.38      2.92 o 
   3  25   1        1.49        3.19      2.10 o 
   4  25   1      136.22      125.81      9.15 o 
   5  25   1        2.10        1.95      1.44 o 
  -5  26   1        0.64       -2.20      2.20 o 
  -4  26   1       16.48        7.32      1.85 o 
  -3  26   1        4.31        3.67      1.71 o 
  -2  26   1      552.68      534.76     11.19 o 
  -1  26   1      164.18      193.26      3.86 o 
   0  26   1        3.55        2.05      1.52 o 
   1  26   1      652.67      734.24     10.51 o 
   2  26   1      540.42      523.40      8.97 o 
   3  26   1      898.35     1018.22     21.21 o 
   4  26   1      126.56      128.39      4.87 o 
   5  26   1        5.99        2.80      1.49 o 
  -4  27   1       18.02       17.98      3.99 o 
  -3  27   1       17.87       17.70      3.33 o 
  -2  27   1        0.41       -2.16      2.16 o 
  -1  27   1       34.55       26.34      3.39 o 
   0  27   1      117.83      135.88      4.17 o 
   1  27   1       43.07       32.40      5.78 o 
   2  27   1      158.80      147.93      5.17 o 
   3  27   1       29.45       28.82      5.80 o 
   4  27   1      123.78      117.85      3.98 o 
  -4  28   1      438.57      452.33     11.23 o 
  -3  28   1      166.92      166.94      4.67 o 
  -2  28   1      264.22      271.84      6.58 o 
  -1  28   1       41.26       42.39      5.41 o 
   0  28   1      146.38      161.95      6.31 o 
   1  28   1      230.76      270.98      6.23 o 
   2  28   1      391.54      465.27     12.51 o 
   3  28   1      733.53      815.92     23.45 o 
   4  28   1        2.57        0.37      2.04 o 
  -3  29   1       37.59       30.09      5.86 o 
  -2  29   1       44.68       56.51      4.15 o 
  -1  29   1      318.45      347.88      6.16 o 
   0  29   1       10.58       11.71      2.53 o 
   1  29   1       40.92       34.90      5.81 o 
   2  29   1      213.98      247.53      7.96 o 
   3  29   1      152.59      163.88      4.23 o 
  -3  30   1       77.77       90.33      4.86 o 
  -2  30   1       21.52       16.84      2.92 o 
  -1  30   1        2.67        1.19      1.61 o 
   0  30   1       40.96       28.92      6.03 o 
   1  30   1        0.61        1.43      1.87 o 
   2  30   1      221.33      224.11      7.82 o 
   3  30   1      271.77      324.94      6.98 o 
  -2  31   1       55.58       62.23      9.09 o 
  -1  31   1       98.81      108.29      4.10 o 
   0  31   1        2.23        3.61      1.63 o 
   1  31   1      109.29      103.63      4.50 o 
   2  31   1       62.68       63.18      8.00 o 
  -1  32   1       74.59       81.28      8.25 o 
   0  32   1      123.94      136.73      3.45 o 
   1  32   1       57.53       55.90      4.86 o 
  -8   0   2      487.85      480.57     15.03 o 
  -7   0   2     2548.08     2582.08     64.52 o 
  -6   0   2     6651.88     6716.93     82.76 o 
  -5   0   2       41.02       57.09      5.83 o 
  -4   0   2     2918.25     2666.44     20.73 o 
  -3   0   2        1.22       14.03      1.55 o 
  -2   0   2       97.20       53.31      1.42 o 
  -1   0   2     7567.46     7507.36    109.28 o 
   0   0   2     5255.76     5496.44     38.74 o 
   2   0   2    18002.40    17819.51    167.58 o 
   3   0   2     2541.49     2347.58     48.48 o 
   4   0   2     9684.49     9416.52    100.08 o 
   5   0   2     1876.76     1804.54     36.93 o 
   6   0   2     2799.98     2835.70     50.36 o 
   7   0   2      539.29      475.30     22.02 o 
   8   0   2     1152.46     1259.84     32.43 o 
  -8   1   2      106.93      104.47      3.88 o 
  -7   1   2      115.88       99.74      5.38 o 
  -6   1   2       24.45       28.73      3.35 o 
  -5   1   2      151.95      162.73      4.30 o 
  -4   1   2      659.41      589.81      8.67 o 
  -3   1   2     2659.07     2749.55     20.64 o 
  -2   1   2     2743.24     2735.98     21.38 o 
   0   1   2     4130.25     4240.53     68.84 o 
   1   1   2     1042.44     1056.90     13.92 o 
   2   1   2     2195.87     2289.01     13.52 o 
   3   1   2      627.07      718.28      7.05 o 
   4   1   2      459.02      391.78      4.56 o 
   5   1   2       13.08       13.72      1.62 o 
   6   1   2       60.55       51.73      6.40 o 
   7   1   2      394.00      392.23      9.15 o 
   8   1   2      239.33      256.08     24.52 o 
  -8   2   2       62.98       64.83      5.48 o 
  -7   2   2        7.87       12.02      2.55 o 
  -6   2   2       89.35       83.52      4.55 o 
  -5   2   2       81.74       84.69      4.90 o 
  -4   2   2      224.18      182.74     13.96 o 
  -3   2   2     3986.47     4060.25     37.65 o 
  -2   2   2    11563.83    12186.54    113.28 o 
  -1   2   2    13905.01    14463.26    136.29 o 
   0   2   2       94.89      116.45      2.35 o 
   1   2   2       76.78      101.49      1.12 o 
   2   2   2     7230.62     7589.58     55.07 o 
   3   2   2      411.29      396.89      3.94 o 
   4   2   2     2199.20     2155.64     16.36 o 
   5   2   2      304.20      300.56     12.68 o 
   6   2   2      292.85      274.67      4.77 o 
   7   2   2       24.58       24.01      4.70 o 
   8   2   2      145.81      128.64     11.23 o 
  -8   3   2       16.39       19.70      3.83 o 
  -7   3   2      173.29      197.01      7.83 o 
  -6   3   2        2.25        5.91      1.99 o 
  -5   3   2      121.30      146.41      4.60 o 
  -4   3   2     2812.61     2804.22     14.92 o 
  -3   3   2     2114.63     2068.15     18.03 o 
  -2   3   2     7141.72     7183.66    129.57 o 
  -1   3   2    15659.71    17316.34    162.85 o 
   0   3   2     2995.95     2996.44     20.66 o 
   2   3   2     7243.09     7729.14     49.23 o 
   3   3   2     2442.19     2580.57     22.61 o 
   4   3   2      437.85      387.23      7.61 o 
   5   3   2       91.03      103.88      2.93 o 
   6   3   2      152.49      144.33      3.00 o 
   7   3   2      695.26      727.44     23.19 o 
   8   3   2      105.34      127.98      8.92 o 
  -8   4   2      124.89      109.89      5.58 o 
  -7   4   2     2055.66     2031.09     22.94 o 
  -6   4   2     1990.89     1962.84     29.69 o 
  -5   4   2      230.38      212.97      5.57 o 
  -4   4   2     5725.17     5671.74    104.28 o 
  -3   4   2       40.36       43.69      2.30 o 
  -2   4   2      258.29      358.60      3.52 o 
  -1   4   2    13149.45    14345.27    134.97 o 
   0   4   2      342.64      377.68      4.31 o 
   1   4   2      246.57      224.42      4.76 o 
   2   4   2     6337.04     6073.20     86.75 o 
   3   4   2      766.34      698.61      7.18 o 
   4   4   2     1741.80     1698.36     15.86 o 
   5   4   2     2362.58     2397.25     22.06 o 
   6   4   2      189.39      180.87      5.97 o 
   7   4   2       61.45       69.77      8.12 o 
   8   4   2       52.83       52.28     13.33 o 
  -8   5   2       16.36       18.62      2.91 o 
  -7   5   2      267.70      245.56      5.05 o 
  -6   5   2     3791.73     3960.67     38.24 o 
  -5   5   2        0.42        0.38      1.79 o 
  -4   5   2      938.96      832.41     21.50 o 
  -3   5   2      105.85      132.87      2.36 o 
  -2   5   2     1194.56     1290.75     12.47 o 
  -1   5   2     2885.73     2868.66      9.93 o 
   0   5   2      384.57      392.55      2.88 o 
   1   5   2     7944.14     7941.41     62.83 o 
   2   5   2      917.32      975.39      6.48 o 
   3   5   2      358.46      318.76      3.35 o 
   4   5   2        1.69        3.56      1.00 o 
   5   5   2       85.80       62.61      5.18 o 
   6   5   2       39.58       46.19      5.33 o 
   7   5   2       23.20       24.18      3.88 o 
   8   5   2      170.87      153.54      7.53 o 
  -8   6   2       57.04       52.82      8.31 o 
  -7   6   2       30.89       25.66      3.36 o 
  -6   6   2     3342.13     3478.45     26.43 o 
  -5   6   2      423.43      421.95      5.91 o 
  -4   6   2      171.25      113.67      2.77 o 
  -3   6   2      120.00       77.97      3.30 o 
  -2   6   2        7.52       21.23      1.68 o 
  -1   6   2     4742.45     4650.80     40.32 o 
   0   6   2        5.68        8.11      1.16 o 
   1   6   2     1965.95     1823.25     12.50 o 
   2   6   2    10387.61    10572.40     88.73 o 
   3   6   2     1915.19     1957.82     26.09 o 
   4   6   2     5058.77     5137.97     37.42 o 
   5   6   2        0.46        1.10      0.90 o 
   6   6   2     2081.15     2088.49     24.92 o 
   7   6   2        0.26        2.03      1.74 o 
   8   6   2      172.26      170.59     12.36 o 
  -8   7   2        1.68        2.43      1.99 o 
  -7   7   2      113.55      122.00      4.77 o 
  -6   7   2       60.71       66.18      3.79 o 
  -5   7   2      695.89      692.46      9.69 o 
  -4   7   2        0.24        6.81      2.12 o 
  -3   7   2     2747.89     2809.46     32.32 o 
  -2   7   2      344.23      310.98      5.14 o 
  -1   7   2        6.60        2.39      1.00 o 
   0   7   2     1423.11     1443.06     17.53 o 
   1   7   2     3317.91     3217.25     15.87 o 
   2   7   2       36.27       28.91      1.39 o 
   3   7   2     1737.22     1756.88     23.10 o 
   4   7   2     5085.10     5392.15     61.87 o 
   5   7   2        3.34        3.09      1.46 o 
   6   7   2     2306.00     2391.74     23.93 o 
   7   7   2       17.12       21.81      5.29 o 
   8   7   2       32.19       14.96      4.24 o 
  -8   8   2      202.60      198.81      6.88 o 
  -7   8   2       11.50        4.87      1.84 o 
  -6   8   2      219.45      183.23      4.15 o 
  -5   8   2      343.21      348.32      5.78 o 
  -4   8   2     2064.96     2127.97     50.60 o 
  -3   8   2     3993.33     4086.91     66.96 o 
  -2   8   2     4491.39     4527.12     55.27 o 
   0   8   2     1817.27     1759.06     16.01 o 
   1   8   2     1421.61     1354.63     10.74 o 
   2   8   2        4.29       15.93      1.32 o 
   3   8   2      115.11      160.60      2.82 o 
   4   8   2      318.69      314.04      8.92 o 
   5   8   2       74.53       73.41      2.49 o 
   6   8   2      593.97      574.11     24.70 o 
   7   8   2       20.38       25.53      4.68 o 
   8   8   2       56.02       76.95      7.40 o 
  -8   9   2      138.17      124.71      6.19 o 
  -7   9   2       14.59       18.46      3.39 o 
  -6   9   2      538.68      529.35      6.48 o 
  -5   9   2      741.66      757.26     18.40 o 
  -4   9   2     2328.48     2497.99     26.66 o 
  -3   9   2      704.95      824.53     10.99 o 
  -2   9   2      323.47      304.98      3.71 o 
  -1   9   2      320.34      296.55      3.46 o 
   0   9   2       32.28       27.60      2.63 o 
   1   9   2     3984.75     3684.16     38.29 o 
   2   9   2       53.73       65.24      1.46 o 
   3   9   2      745.20      719.86      8.85 o 
   4   9   2       45.86       52.54      3.03 o 
   5   9   2      115.04      109.93      4.98 o 
   6   9   2      166.04      148.66      5.37 o 
   7   9   2      155.54      135.21      6.40 o 
   8   9   2        0.48        2.85      2.14 o 
  -8  10   2      105.65       89.97      6.37 o 
  -7  10   2      101.00       82.21      5.92 o 
  -6  10   2      938.40      954.34     14.79 o 
  -5  10   2       10.57        8.41      1.66 o 
  -4  10   2     1196.35     1153.69     14.30 o 
  -3  10   2        1.51        5.14      1.62 o 
  -2  10   2      218.45      338.17      5.74 o 
  -1  10   2      393.60      288.62      5.07 o 
   0  10   2      845.54      745.99      8.11 o 
   1  10   2      477.52      505.93      7.92 o 
   2  10   2     1817.71     1673.03     23.12 o 
   3  10   2     1107.79     1152.66     26.74 o 
   4  10   2      750.93      765.08     17.15 o 
   5  10   2      123.42      123.93      3.77 o 
   6  10   2       70.60       55.77      2.41 o 
   7  10   2       36.00       28.80      4.95 o 
   8  10   2       12.87        5.72      4.45 o 
  -8  11   2       38.29       36.14      7.49 o 
  -7  11   2       67.85       71.38      4.00 o 
  -6  11   2     2315.68     2405.67     29.02 o 
  -5  11   2      258.06      265.50      5.33 o 
  -4  11   2     3457.17     3544.74     40.54 o 
  -3  11   2      855.99      769.93     12.04 o 
  -2  11   2        5.32        7.05      1.97 o 
  -1  11   2      392.73      474.06      5.69 o 
   0  11   2     1718.49     1855.24     31.52 o 
   1  11   2     9534.24     9449.90    206.15 o 
   2  11   2       43.07       69.76      1.90 o 
   3  11   2     1162.12     1057.88     11.22 o 
   4  11   2     2709.60     2728.76     28.74 o 
   5  11   2      364.98      320.10      8.32 o 
   6  11   2      371.82      385.31      6.10 o 
   7  11   2        0.10        3.13      1.63 o 
   8  11   2       22.21       10.22      3.19 o 
  -8  12   2        4.15        6.18      2.64 o 
  -7  12   2      161.95      150.78      4.18 o 
  -6  12   2       58.20       43.89      5.79 o 
  -5  12   2       55.88       56.42      7.38 o 
  -4  12   2       42.82       39.86      5.05 o 
  -3  12   2     1798.42     1867.13     16.42 o 
  -2  12   2       98.40      118.38      2.80 o 
  -1  12   2     7614.40     7316.13    153.15 o 
   0  12   2     1830.43     1922.26     28.28 o 
   1  12   2     2038.13     1936.83     26.46 o 
   2  12   2       33.62       17.79      2.96 o 
   3  12   2      290.99      291.46      6.17 o 
   4  12   2      793.03      748.92      9.66 o 
   5  12   2      851.59      828.32     10.99 o 
   6  12   2      357.99      352.80      6.24 o 
   7  12   2       76.76       54.17      4.26 o 
  -7  13   2       61.26       68.76      3.85 o 
  -6  13   2       92.07       91.15      3.49 o 
  -5  13   2     1539.52     1557.85     15.88 o 
  -4  13   2       35.33       25.42      3.42 o 
  -3  13   2      299.96      302.78      5.11 o 
  -2  13   2       19.83       26.64      3.82 o 
  -1  13   2     1784.43     1824.02     18.29 o 
   0  13   2     3164.38     3201.46     83.47 o 
   1  13   2        4.24       16.81      4.39 o 
   2  13   2     2902.45     2927.42     52.31 o 
   3  13   2      557.57      603.01      8.34 o 
   4  13   2      352.19      357.83      6.37 o 
   5  13   2     1263.76     1284.37     26.81 o 
   6  13   2       16.77       14.28      2.74 o 
   7  13   2       52.31       41.87      6.16 o 
  -7  14   2       11.31        6.69      1.41 o 
  -6  14   2      212.71      203.94      3.87 o 
  -5  14   2      335.75      344.08      4.95 o 
  -4  14   2      305.62      299.62      7.16 o 
  -3  14   2      576.30      508.05      5.87 o 
  -2  14   2     1111.86     1218.76     26.71 o 
  -1  14   2    12690.25    12949.36    122.83 o 
   0  14   2     1598.39     1749.75     35.02 o 
   1  14   2     2406.45     2380.37     38.00 o 
   2  14   2      821.27      854.11      9.96 o 
   3  14   2      926.25     1000.19     12.13 o 
   4  14   2      856.91      792.29     10.79 o 
   5  14   2       70.60       76.44      3.98 o 
   6  14   2      130.52      146.99      8.04 o 
   7  14   2       68.26       66.03      7.25 o 
  -7  15   2      222.60      251.60      4.98 o 
  -6  15   2      278.43      258.89      5.21 o 
  -5  15   2     1516.80     1598.97     23.09 o 
  -4  15   2     1572.98     1573.11     21.03 o 
  -3  15   2      374.26      367.70      6.04 o 
  -2  15   2      124.91      124.83      3.20 o 
  -1  15   2       36.68       61.85      4.32 o 
   0  15   2      225.53      186.01      9.64 o 
   1  15   2     3604.53     3436.31     42.62 o 
   2  15   2       11.13       19.23      3.00 o 
   3  15   2      681.31      596.86      7.81 o 
   4  15   2      115.01      108.92      3.02 o 
   5  15   2      808.29      759.89      7.61 o 
   6  15   2      330.02      310.98      7.11 o 
   7  15   2      238.73      255.57     12.48 o 
  -7  16   2     1001.15     1033.09     21.90 o 
  -6  16   2      189.80      160.55      7.19 o 
  -5  16   2       52.00       47.33      3.97 o 
  -4  16   2     1942.76     1831.29     47.63 o 
  -3  16   2        1.59        2.58      1.81 o 
  -2  16   2      505.69      455.92      5.91 o 
  -1  16   2      693.65      695.16     16.27 o 
   0  16   2     1597.38     1682.17     25.65 o 
   1  16   2      334.47      337.84     25.12 o 
   2  16   2      628.37      651.04      8.21 o 
   3  16   2      630.40      596.31      8.66 o 
   4  16   2       28.26       32.22      4.03 o 
   5  16   2     1065.88     1043.59     24.01 o 
   6  16   2        9.92        5.74      2.03 o 
   7  16   2      168.76      162.03      5.12 o 
  -7  17   2      121.83      111.56      3.62 o 
  -6  17   2      142.97      140.93      4.63 o 
  -5  17   2      162.55      156.21      4.70 o 
  -4  17   2     1395.32     1362.40     14.49 o 
  -3  17   2       67.90       60.73      8.07 o 
  -2  17   2      533.51      516.52      8.34 o 
  -1  17   2      150.06      132.93     24.60 o 
   0  17   2      541.82      556.89     10.28 o 
   2  17   2      526.82      523.73      7.57 o 
   3  17   2     2092.35     2078.60     22.35 o 
   4  17   2      151.93      157.69      4.80 o 
   5  17   2        7.76        3.19      1.53 o 
   6  17   2       43.61       42.35      8.30 o 
   7  17   2      223.81      174.47      5.18 o 
  -7  18   2       22.05       17.23      3.59 o 
  -6  18   2       42.41       48.18      8.44 o 
  -5  18   2      273.84      262.82      4.68 o 
  -4  18   2        6.37        3.67      1.94 o 
  -3  18   2      491.55      514.91      7.66 o 
  -2  18   2        0.54       -0.09      2.11 o 
  -1  18   2     1285.88     1332.83     16.30 o 
   0  18   2        0.40        1.98      1.74 o 
   1  18   2     3089.06     3267.33     62.73 o 
   2  18   2      884.69      941.94     13.33 o 
   3  18   2     1165.41     1145.23     13.10 o 
   4  18   2        2.38        0.24      1.56 o 
   5  18   2      822.99      890.57     17.69 o 
   6  18   2      535.64      553.53      8.23 o 
   7  18   2      154.78      158.73      4.55 o 
  -6  19   2       87.26       85.31      5.71 o 
  -5  19   2      407.12      445.07      8.25 o 
  -4  19   2        2.10        2.17      2.00 o 
  -3  19   2      136.32      118.00      4.43 o 
  -2  19   2      305.81      312.56      6.44 o 
  -1  19   2       57.02       55.71      7.77 o 
   0  19   2        0.32       -0.65      1.85 o 
   1  19   2      101.27       90.36      7.44 o 
   2  19   2     3670.83     3781.13     58.04 o 
   3  19   2        2.03        0.82      1.74 o 
   4  19   2      282.79      303.72      4.73 o 
   5  19   2        5.06        1.61      1.46 o 
   6  19   2      283.80      266.09      6.31 o 
  -6  20   2        6.14        3.55      1.56 o 
  -5  20   2      224.91      234.67      7.33 o 
  -4  20   2        0.17        2.31      1.59 o 
  -3  20   2      191.35      164.32      3.41 o 
  -2  20   2       25.68       13.62      2.84 o 
  -1  20   2      486.33      481.26     10.53 o 
   0  20   2      479.78      458.51      9.42 o 
   1  20   2      274.15      285.72      6.67 o 
   2  20   2      769.84      714.25     13.59 o 
   3  20   2      500.10      490.89      5.99 o 
   4  20   2      373.29      385.43      7.92 o 
   5  20   2       21.92       16.56      2.85 o 
   6  20   2       19.15       30.83      8.45 o 
  -6  21   2        2.70        2.62      1.26 o 
  -5  21   2       50.97       62.83      5.87 o 
  -4  21   2      127.52      114.59      3.93 o 
  -3  21   2      531.21      554.94      6.00 o 
  -2  21   2     1993.61     1936.16     22.84 o 
  -1  21   2       17.51       12.56      3.92 o 
   0  21   2     1600.15     1631.39     16.76 o 
   1  21   2      708.74      679.54      9.09 o 
   2  21   2      222.30      264.76      5.78 o 
   3  21   2        0.42        0.79      3.14 o 
   4  21   2       82.29       66.33      4.97 o 
   5  21   2        7.25        5.24      1.47 o 
   6  21   2      358.10      360.41      6.93 o 
  -6  22   2      538.69      542.32      9.65 o 
  -5  22   2       19.30       11.60      1.80 o 
  -4  22   2      708.68      669.83      9.88 o 
  -3  22   2      118.46      128.62      3.41 o 
  -2  22   2     1014.69     1118.27     13.21 o 
  -1  22   2     1166.35     1224.54     18.08 o 
   0  22   2     1187.57     1168.15      8.45 o 
   1  22   2       95.70      101.87      9.84 o 
   2  22   2       41.15       33.80      5.59 o 
   3  22   2       77.37       74.84      6.96 o 
   4  22   2      619.85      634.40     10.15 o 
   5  22   2     1254.96     1368.00     20.51 o 
   6  22   2       13.36        9.40      2.67 o 
  -6  23   2        6.01        3.52      1.74 o 
  -5  23   2       24.04       26.93      4.10 o 
  -4  23   2       76.40       75.60      5.82 o 
  -3  23   2      907.74      911.00     12.70 o 
  -2  23   2      469.77      444.29      9.41 o 
  -1  23   2      140.76      130.28      5.51 o 
   0  23   2      211.45      208.26      8.05 o 
   1  23   2        2.14        0.93      1.78 o 
   2  23   2       94.57      111.42      3.63 o 
   3  23   2       70.52       78.94      4.85 o 
   4  23   2      517.34      496.36      8.14 o 
   5  23   2      345.20      315.33      9.71 o 
  -5  24   2       88.50       95.76      4.74 o 
  -4  24   2       34.00       23.52      4.52 o 
  -3  24   2      234.64      227.41      4.75 o 
  -2  24   2      167.23      163.32      6.26 o 
  -1  24   2      224.43      217.90      4.72 o 
   0  24   2      917.59      851.42     11.93 o 
   1  24   2        0.11       -2.16      2.18 o 
   2  24   2      129.73      100.48      7.62 o 
   3  24   2      216.11      215.32      5.52 o 
   4  24   2       68.10       58.78      8.74 o 
   5  24   2      178.12      185.31      5.60 o 
  -5  25   2       24.38       21.19      4.07 o 
  -4  25   2      218.08      201.24      5.94 o 
  -3  25   2      224.49      239.78      5.26 o 
  -2  25   2       92.99       85.46      3.60 o 
  -1  25   2      215.33      195.77      5.72 o 
   0  25   2      247.82      236.40      5.16 o 
   1  25   2       25.02       28.80      3.63 o 
   2  25   2      483.51      536.84      7.70 o 
   3  25   2        3.22       -0.73      1.61 o 
   4  25   2        5.91        2.62      1.36 o 
   5  25   2       14.29       13.74      2.92 o 
  -5  26   2       45.95       27.09      5.76 o 
  -4  26   2      129.75       99.15      3.53 o 
  -3  26   2       40.44       24.84      7.59 o 
  -2  26   2      131.94      117.21      5.22 o 
  -1  26   2      492.05      490.02      7.90 o 
   0  26   2        0.77       -1.97      1.97 o 
   1  26   2       84.70       71.58      6.91 o 
   2  26   2      865.45      866.01     12.97 o 
   3  26   2      156.05      147.47      4.83 o 
   4  26   2      301.82      299.98      6.01 o 
  -4  27   2      199.18      222.58      7.02 o 
  -3  27   2     1216.56     1308.47     19.88 o 
  -2  27   2       32.76       22.63      4.10 o 
  -1  27   2        0.61        3.64      2.08 o 
   0  27   2      388.94      399.62      5.84 o 
   1  27   2      449.69      445.65      7.45 o 
   2  27   2      272.89      266.60      5.17 o 
   3  27   2      101.09       92.08      3.89 o 
   4  27   2      732.81      742.16     15.71 o 
  -4  28   2      109.45      101.87      4.69 o 
  -3  28   2      106.82      106.90      9.68 o 
  -2  28   2      200.06      194.24      5.33 o 
  -1  28   2        1.53        2.63      1.44 o 
   0  28   2      575.88      514.02     10.23 o 
   1  28   2       47.56       50.92      3.83 o 
   2  28   2      159.08      169.92      5.11 o 
   3  28   2       60.12       45.82      9.20 o 
   4  28   2        1.66        2.48      1.60 o 
  -3  29   2       33.17       23.30      4.95 o 
  -2  29   2       89.25       85.57      5.40 o 
  -1  29   2      123.99      139.13      9.00 o 
   0  29   2        4.13        4.15      1.78 o 
   1  29   2      242.26      266.38     15.55 o 
   2  29   2        6.80        7.14      2.00 o 
   3  29   2       47.33       54.58      5.42 o 
  -3  30   2       79.81       90.72      4.23 o 
  -2  30   2      186.06      209.85      6.92 o 
  -1  30   2      293.66      263.14      5.73 o 
   0  30   2      182.29      179.10      3.94 o 
   1  30   2        5.63        7.46      2.50 o 
   2  30   2       69.56       71.88      5.88 o 
   3  30   2        6.16        3.09      1.73 o 
  -2  31   2        1.63        4.26      1.59 o 
  -1  31   2        5.47       10.41      1.95 o 
   0  31   2        4.71        5.46      1.68 o 
   1  31   2       46.90       30.64      9.15 o 
   2  31   2       21.37       12.85      2.52 o 
   0  32   2       83.19       87.48      5.17 o 
  -8   1   3       46.64       35.22      5.89 o 
  -7   1   3     1219.93     1338.41     18.92 o 
  -6   1   3      306.51      285.98      5.98 o 
  -5   1   3      192.88      170.29      5.72 o 
  -4   1   3     2629.34     2709.73     36.04 o 
  -3   1   3      279.87      276.59      4.66 o 
  -2   1   3    11256.65    10837.67     76.10 o 
   0   1   3      151.82       90.17      1.03 o 
   1   1   3     9935.67    10061.07     53.25 o 
   2   1   3       86.41      161.05      2.72 o 
   3   1   3      109.45      108.02      2.69 o 
   4   1   3       24.84       16.95      1.16 o 
   5   1   3      107.31      104.05      3.49 o 
   6   1   3      833.84      846.20     14.52 o 
   7   1   3      272.53      265.35     10.36 o 
   8   1   3      116.84      127.72      7.04 o 
  -8   2   3      230.23      202.03      5.54 o 
  -7   2   3     1576.45     1555.99     19.97 o 
  -6   2   3      605.11      573.08      8.74 o 
  -5   2   3        1.10        2.00      1.43 o 
  -4   2   3     7119.41     6935.04     63.51 o 
  -3   2   3      255.22      252.98      3.94 o 
  -2   2   3    13024.90    12684.71    125.71 o 
  -1   2   3      111.92       85.66      2.72 o 
   0   2   3      100.82       96.15      1.65 o 
   1   2   3     1372.03     1244.44     10.57 o 
   2   2   3      413.65      534.84      5.74 o 
   3   2   3      604.18      520.55      4.76 o 
   4   2   3     6354.46     6134.54     83.49 o 
   5   2   3      116.19      117.07      3.42 o 
   6   2   3      111.52       88.26      2.30 o 
   7   2   3      297.97      227.86     26.96 o 
   8   2   3       15.64       25.07      6.76 o 
  -8   3   3      371.02      337.63      9.53 o 
  -7   3   3      351.63      332.41      7.59 o 
  -6   3   3      298.20      283.81      7.96 o 
  -5   3   3      129.82      123.10      4.79 o 
  -4   3   3       68.25       90.75      3.40 o 
  -3   3   3      582.05      761.75      7.63 o 
  -2   3   3     2903.23     3017.87     27.60 o 
  -1   3   3     1650.36     1742.49      8.16 o 
   0   3   3        0.38        3.07      0.75 o 
   1   3   3     4677.41     4913.71     24.24 o 
   2   3   3     3027.31     3312.93     29.39 o 
   3   3   3       87.69      168.85      1.72 o 
   4   3   3     1262.00     1301.80     17.61 o 
   5   3   3      124.63       98.54      3.28 o 
   6   3   3      689.73      698.26      9.65 o 
   7   3   3       38.70       38.91      8.91 o 
   8   3   3      137.69      128.79      8.65 o 
  -8   4   3        5.23        8.63      1.49 o 
  -7   4   3      102.18       99.97      5.36 o 
  -6   4   3       66.67       63.82      3.42 o 
  -5   4   3      480.86      463.59      8.85 o 
  -4   4   3     4851.45     4873.71     85.85 o 
  -3   4   3     2041.73     2279.48     30.34 o 
  -2   4   3     6821.11     7001.37     51.41 o 
  -1   4   3     3330.64     3417.11     43.13 o 
   0   4   3       17.13       24.60      1.44 o 
   1   4   3     6378.52     6634.91     46.85 o 
   2   4   3      652.22      747.55      5.39 o 
   3   4   3      355.16      273.65      2.14 o 
   4   4   3       65.71       47.54      2.79 o 
   5   4   3       15.64       10.74      1.58 o 
   6   4   3      230.02      211.71      7.89 o 
   7   4   3        9.73        7.36      2.48 o 
   8   4   3      449.05      446.48     12.05 o 
  -8   5   3        3.32        4.33      1.86 o 
  -7   5   3      229.54      240.21      5.32 o 
  -6   5   3      610.75      607.47      7.86 o 
  -5   5   3      858.06      814.78     14.41 o 
  -4   5   3      383.03      359.98      6.32 o 
  -3   5   3       85.42       79.38      2.99 o 
  -2   5   3     3769.79     3314.27     35.89 o 
  -1   5   3        6.43        0.78      0.68 o 
   0   5   3    22429.65    24621.88    230.72 o 
   1   5   3      128.47      140.73      1.67 o 
   2   5   3       15.03        1.78      0.64 o 
   3   5   3     1014.52     1097.44     21.11 o 
   4   5   3      882.90      876.64     10.83 o 
   5   5   3       83.67       66.43      3.66 o 
   6   5   3      139.72      157.34      2.65 o 
   7   5   3        1.64        5.71      3.27 o 
   8   5   3      288.93      329.46      9.35 o 
  -8   6   3        3.29        1.68      1.63 o 
  -7   6   3      355.34      333.97      5.80 o 
  -6   6   3      112.15      111.20      5.45 o 
  -5   6   3       50.20       59.63      6.65 o 
  -4   6   3      152.81      116.92      3.25 o 
  -3   6   3      404.73      402.20      6.74 o 
  -2   6   3     1589.81     1500.61     18.57 o 
  -1   6   3     5781.71     5651.60     20.68 o 
   0   6   3      183.63      138.01      3.63 o 
   1   6   3    16178.83    16839.24    158.83 o 
   2   6   3      971.21      909.46      7.50 o 
   3   6   3      141.16      164.76      2.59 o 
   4   6   3     2628.48     2569.27     28.10 o 
   5   6   3       22.33       21.01      2.50 o 
   6   6   3      407.33      416.20     19.08 o 
   7   6   3      249.61      202.76      7.11 o 
   8   6   3       71.96      102.83      8.75 o 
  -8   7   3       13.50        8.56      2.79 o 
  -7   7   3     1770.34     1829.39     23.91 o 
  -6   7   3      687.02      724.18     10.67 o 
  -5   7   3      123.14       98.26      4.46 o 
  -4   7   3     2878.67     2935.28     30.31 o 
  -3   7   3      528.34      521.37      7.07 o 
  -2   7   3     2790.49     2780.15     45.48 o 
  -1   7   3      622.39      531.53      4.24 o 
   0   7   3     6737.24     6499.29     49.89 o 
   1   7   3     2963.01     2826.42     15.72 o 
   2   7   3       17.58        0.73      0.68 o 
   3   7   3     3231.45     3157.99     49.57 o 
   4   7   3     1753.57     1781.68     16.12 o 
   5   7   3      910.00      864.44     11.16 o 
   6   7   3     1129.40     1119.97     16.21 o 
   7   7   3      310.94      319.61      8.63 o 
   8   7   3        4.27        4.24      3.28 o 
  -8   8   3       58.64       32.73      6.58 o 
  -7   8   3      109.00       90.72      4.89 o 
  -6   8   3       78.13       68.57      5.01 o 
  -5   8   3      496.58      511.12      7.37 o 
  -4   8   3     2871.09     2945.30     39.07 o 
  -3   8   3        0.02        4.06      1.33 o 
  -2   8   3     5714.90     5870.83     78.61 o 
  -1   8   3      140.31      139.44      1.70 o 
   0   8   3       80.86       74.50      1.61 o 
   1   8   3       99.87       98.26      1.35 o 
   2   8   3     1464.00     1463.87     15.05 o 
   3   8   3      986.53      907.49     11.03 o 
   4   8   3     1918.77     1792.38     16.68 o 
   5   8   3     2068.36     2135.24     22.15 o 
   6   8   3        7.74        5.64      2.50 o 
   7   8   3        0.21        0.48      2.83 o 
   8   8   3       17.47       11.48      6.69 o 
  -8   9   3       79.51       78.17      4.46 o 
  -7   9   3      588.29      574.20     14.53 o 
  -6   9   3       15.50       11.82      3.03 o 
  -5   9   3      330.85      338.30      7.29 o 
  -4   9   3      802.78      796.54     10.16 o 
  -3   9   3     2101.11     2180.52     20.65 o 
  -2   9   3       54.05       77.93      1.68 o 
  -1   9   3      220.71      330.50      5.04 o 
   0   9   3     2706.97     2786.74     17.93 o 
   1   9   3     1006.23     1205.69     10.80 o 
   2   9   3       25.03       32.79      1.96 o 
   3   9   3     3412.28     3111.64     21.82 o 
   4   9   3      165.36      144.50      6.17 o 
   5   9   3     1731.84     1647.43     18.65 o 
   6   9   3     1652.67     1749.72     41.12 o 
   7   9   3      190.62      197.27      9.46 o 
   8   9   3      120.42      120.74      7.52 o 
  -8  10   3        3.28        1.48      2.25 o 
  -7  10   3      977.84      974.34     21.63 o 
  -6  10   3      260.25      258.38      4.73 o 
  -5  10   3      205.56      226.26      6.24 o 
  -4  10   3      485.90      505.88      6.49 o 
  -3  10   3        0.01        2.94      1.38 o 
  -2  10   3     1388.10     1397.40     45.78 o 
  -1  10   3     1461.58     1232.91     12.34 o 
   0  10   3      461.31      547.32      5.72 o 
   1  10   3     4653.10     4517.21     72.48 o 
   2  10   3        0.84       -0.94      0.94 o 
   3  10   3      312.76      283.95      2.46 o 
   4  10   3     1429.82     1435.34     17.05 o 
   5  10   3      219.74      230.60      5.30 o 
   6  10   3      460.79      458.11     16.24 o 
   7  10   3      298.83      278.40      8.02 o 
   8  10   3     1013.46     1142.37     21.73 o 
  -8  11   3      132.30      138.64      5.22 o 
  -7  11   3      210.94      194.73      5.33 o 
  -6  11   3      216.36      228.89      5.73 o 
  -5  11   3      194.16      172.35      3.68 o 
  -4  11   3       99.82      101.76      3.85 o 
  -3  11   3      140.47      125.88      2.51 o 
  -2  11   3       13.09       45.64      3.38 o 
  -1  11   3     1139.87     1181.66     11.78 o 
   0  11   3      309.29      247.49      3.30 o 
   1  11   3     1042.95     1309.38      8.26 o 
   2  11   3        3.04       -0.40      0.74 o 
   3  11   3      270.20      232.55      2.47 o 
   4  11   3      310.13      276.67      7.12 o 
   5  11   3      364.67      338.16      5.12 o 
   6  11   3        9.00       15.73      5.20 o 
   7  11   3       32.21       19.35      4.79 o 
  -7  12   3       35.35       37.69      5.73 o 
  -6  12   3       69.79       61.83      3.34 o 
  -5  12   3      516.30      508.93      9.18 o 
  -4  12   3      995.15      930.90     12.16 o 
  -3  12   3      160.25      175.03      3.63 o 
  -2  12   3      638.07      688.33     11.61 o 
  -1  12   3     2959.13     2859.95     14.78 o 
   0  12   3      214.52      176.21      5.33 o 
   1  12   3     8945.45     9860.13    111.67 o 
   2  12   3     2589.08     2781.18     27.54 o 
   3  12   3      460.83      439.74      5.41 o 
   4  12   3      335.33      328.18      3.99 o 
   5  12   3        8.55        9.42      1.87 o 
   6  12   3     1603.68     1623.68     34.00 o 
   7  12   3       96.25       97.50      9.19 o 
  -7  13   3     1126.29     1214.83     18.14 o 
  -6  13   3      668.02      681.39      9.53 o 
  -5  13   3     1415.04     1400.37     14.80 o 
  -4  13   3      131.89      137.11      4.51 o 
  -3  13   3      493.86      503.55      5.41 o 
  -2  13   3     1646.74     1771.71     18.07 o 
  -1  13   3       20.24       13.38      2.22 o 
   0  13   3     1695.44     1847.13     35.63 o 
   1  13   3     1779.67     1657.26     18.59 o 
   2  13   3     1369.65     1411.79     16.27 o 
   3  13   3     2666.68     2584.70     37.39 o 
   4  13   3     1462.29     1414.79     25.91 o 
   5  13   3     1517.71     1492.42     26.47 o 
   6  13   3     2891.21     3106.62     52.21 o 
   7  13   3      216.05      227.05      6.68 o 
  -7  14   3      306.58      282.12      4.93 o 
  -6  14   3       12.08       13.85      2.17 o 
  -5  14   3     1574.21     1598.07     17.48 o 
  -4  14   3      203.53      217.56      4.70 o 
  -3  14   3     1380.91     1429.72     14.33 o 
  -2  14   3        0.45        3.86      1.62 o 
  -1  14   3     1976.57     2130.57     24.06 o 
   0  14   3     1235.73     1082.40     52.56 o 
   1  14   3        1.21        3.65      1.65 o 
   2  14   3     1516.87     1595.24     17.35 o 
   3  14   3      217.89      240.30      6.18 o 
   4  14   3      119.70      114.22      3.33 o 
   5  14   3      283.34      291.71      4.37 o 
   6  14   3      186.09      183.56      6.35 o 
   7  14   3      300.25      299.19      8.58 o 
  -7  15   3        9.79        7.45      1.93 o 
  -6  15   3        4.86        7.43      1.71 o 
  -5  15   3      326.85      305.81      9.63 o 
  -4  15   3     1101.49     1124.98     12.77 o 
  -3  15   3      827.37      860.69     11.29 o 
  -2  15   3      539.25      541.44      7.91 o 
  -1  15   3       83.38      114.56      3.87 o 
   0  15   3       51.57       41.07      5.81 o 
   1  15   3      249.64      248.99      4.46 o 
   2  15   3       39.81       53.02      5.36 o 
   3  15   3     2355.37     2403.99     24.81 o 
   4  15   3      768.40      726.92     10.31 o 
   5  15   3      156.21      152.59      4.41 o 
   6  15   3      927.72      983.59     24.96 o 
   7  15   3        2.51       -1.70      2.12 o 
  -7  16   3       46.50       56.00      7.27 o 
  -6  16   3      201.21      193.87      3.73 o 
  -5  16   3       66.84       76.36      4.55 o 
  -4  16   3     2415.05     2413.33     31.46 o 
  -3  16   3      717.87      644.89      8.86 o 
  -2  16   3     1065.46     1136.82     16.63 o 
  -1  16   3     2466.72     2502.14     59.78 o 
   0  16   3      533.74      551.02      6.86 o 
   1  16   3     2720.02     2670.18     22.24 o 
   2  16   3       12.76       10.45      2.33 o 
   3  16   3      148.32      165.04      4.20 o 
   4  16   3      611.82      604.65      9.17 o 
   5  16   3      339.02      335.16      9.94 o 
   6  16   3      368.46      359.21      6.94 o 
   7  16   3      191.05      179.65      6.33 o 
  -7  17   3        3.04        3.28      2.19 o 
  -6  17   3      297.66      319.79      9.14 o 
  -5  17   3       98.76      107.72      5.25 o 
  -4  17   3      339.33      360.45      7.71 o 
  -3  17   3      664.17      723.62     10.39 o 
  -2  17   3      255.02      272.24      4.48 o 
  -1  17   3      533.60      362.57    113.53 o 
   0  17   3      123.37      112.34      3.80 o 
   1  17   3      474.45      432.04      7.78 o 
   2  17   3      225.03      206.12      5.09 o 
   3  17   3      987.78      950.25      7.94 o 
   4  17   3      250.32      209.50      3.45 o 
   5  17   3        1.09        2.17      1.25 o 
   6  17   3      307.87      325.13      6.33 o 
   7  17   3       46.91       46.42      6.38 o 
  -7  18   3       14.97        9.01      2.17 o 
  -6  18   3      137.31      124.50      5.60 o 
  -5  18   3      657.73      602.37     10.27 o 
  -4  18   3        0.29        2.36      1.63 o 
  -3  18   3      991.52     1005.52     13.59 o 
  -2  18   3      831.85      833.61     12.23 o 
  -1  18   3      473.55      455.42      5.26 o 
   0  18   3      209.90      185.00      3.64 o 
   1  18   3       31.02       33.37      4.46 o 
   2  18   3        7.52       17.75      2.91 o 
   3  18   3     1153.67     1098.83     11.96 o 
   4  18   3       50.59       31.16      4.19 o 
   5  18   3       41.78       31.49      4.17 o 
   6  18   3      295.38      306.97      5.34 o 
  -6  19   3      597.70      540.68     25.69 o 
  -5  19   3     1104.75     1115.48     13.72 o 
  -4  19   3      141.33      116.96      3.91 o 
  -3  19   3        2.67        3.62      1.74 o 
  -2  19   3      113.07      112.20      5.68 o 
  -1  19   3        1.48        3.08      1.37 o 
   0  19   3        0.06        0.97      1.57 o 
   1  19   3      288.33      294.73      6.57 o 
   2  19   3      200.61      167.66      3.90 o 
   3  19   3      866.06      851.44     11.95 o 
   4  19   3      112.71       97.94      2.77 o 
   5  19   3      631.35      651.03     12.98 o 
   6  19   3        1.96        2.24      1.50 o 
  -6  20   3      141.75      140.20      3.73 o 
  -5  20   3      579.98      624.14     11.44 o 
  -4  20   3     1052.28     1086.79     16.90 o 
  -3  20   3     2200.69     2358.32     31.99 o 
  -2  20   3      279.68      274.85      5.71 o 
  -1  20   3     2261.55     2316.49     42.86 o 
   0  20   3     2263.57     2273.73     24.25 o 
   1  20   3        3.96        6.11      1.54 o 
   2  20   3     1576.31     1584.34     19.81 o 
   3  20   3     1102.62     1079.98     23.60 o 
   4  20   3       42.31       52.41      5.18 o 
   5  20   3       11.45        9.44      2.52 o 
   6  20   3       34.78       25.48      6.48 o 
  -6  21   3       62.66       56.67      4.94 o 
  -5  21   3       41.76       42.79      6.37 o 
  -4  21   3        9.75        9.67      2.09 o 
  -3  21   3       84.95       65.23      9.31 o 
  -2  21   3       33.90       46.91      6.85 o 
  -1  21   3      725.94      739.35      9.78 o 
   0  21   3      987.05      962.50     12.77 o 
   1  21   3      953.96      988.15     11.91 o 
   2  21   3      401.43      329.59      5.51 o 
   3  21   3       86.39       90.65      4.07 o 
   4  21   3        1.49        2.38      1.64 o 
   5  21   3       27.63       23.63      4.00 o 
   6  21   3       11.45        7.59      2.70 o 
  -6  22   3       42.73       35.60      6.31 o 
  -5  22   3      104.14       99.02      4.27 o 
  -4  22   3       11.41       13.58      2.64 o 
  -3  22   3      169.31      152.09      3.73 o 
  -2  22   3        4.63        2.48      1.84 o 
  -1  22   3        4.78        0.86      1.31 o 
   0  22   3       96.20       84.95      6.56 o 
   1  22   3      935.39      934.71     11.82 o 
   2  22   3        7.90        0.36      1.63 o 
   3  22   3      152.22      138.01      3.95 o 
   4  22   3       44.96       35.60      4.61 o 
   5  22   3      215.43      195.95      7.91 o 
   6  22   3       27.27       14.76      3.67 o 
  -5  23   3      352.01      349.33      6.91 o 
  -4  23   3        8.10        8.71      2.65 o 
  -3  23   3      888.08      893.74     12.00 o 
  -2  23   3      467.06      435.19      6.98 o 
  -1  23   3      321.57      298.35      5.51 o 
   0  23   3      199.57      189.49      5.12 o 
   1  23   3       20.33       14.58      2.68 o 
   2  23   3      295.79      264.89      6.13 o 
   3  23   3      915.67      842.92     11.53 o 
   4  23   3       89.36       82.63      5.48 o 
   5  23   3        4.10        2.35      1.37 o 
  -5  24   3      855.06      870.60     11.47 o 
  -4  24   3      730.41      735.51     11.78 o 
  -3  24   3      232.83      217.63      5.98 o 
  -2  24   3      898.01      912.15     12.53 o 
  -1  24   3       77.36       69.42      4.74 o 
   0  24   3       69.95       68.63      3.82 o 
   1  24   3      364.46      410.52      6.08 o 
   2  24   3        3.08        2.98      1.33 o 
   3  24   3      230.81      199.79      4.62 o 
   4  24   3        9.19        6.84      2.10 o 
   5  24   3      173.76      153.95      9.70 o 
  -5  25   3      240.73      206.97      4.65 o 
  -4  25   3        7.47        4.79      2.04 o 
  -3  25   3      367.43      352.45      5.84 o 
  -2  25   3      437.48      434.83      8.64 o 
  -1  25   3      286.54      325.41      7.06 o 
   0  25   3      174.19      165.48      4.69 o 
   1  25   3        6.40        3.72      2.10 o 
   2  25   3        2.71        1.24      1.76 o 
   3  25   3       10.95        2.91      1.20 o 
   4  25   3        8.63        8.27      1.45 o 
   5  25   3        3.35        0.62      2.39 o 
  -5  26   3      146.34      158.18      3.60 o 
  -4  26   3      293.10      309.69      7.17 o 
  -3  26   3        3.02        1.09      1.80 o 
  -2  26   3      364.30      335.35      6.04 o 
  -1  26   3      237.59      223.42      5.27 o 
   0  26   3      710.54      660.48      7.88 o 
   1  26   3      365.27      370.38      8.12 o 
   2  26   3     1331.13     1369.81     17.02 o 
   3  26   3       56.62       38.94      6.15 o 
   4  26   3       14.39       10.51      2.18 o 
  -4  27   3        1.09        1.77      1.35 o 
  -3  27   3      126.88      124.21      4.64 o 
  -2  27   3       81.72      102.09      4.79 o 
  -1  27   3        3.07        5.15      1.69 o 
   0  27   3      183.95      182.55      6.02 o 
   1  27   3       11.11        8.30      2.30 o 
   2  27   3        6.76        6.94      1.68 o 
   3  27   3       16.73       15.42      2.57 o 
   4  27   3        7.66        3.88      1.90 o 
  -4  28   3      175.93      212.38      4.52 o 
  -3  28   3      105.90       94.83      9.44 o 
  -2  28   3      229.83      220.21      5.08 o 
  -1  28   3      286.26      301.82      6.48 o 
   0  28   3       62.27       61.92      6.45 o 
   1  28   3      172.67      196.35      4.62 o 
   2  28   3      278.57      287.14      4.74 o 
   3  28   3        0.05       -0.92      1.70 o 
   4  28   3      549.30      626.52     12.37 o 
  -3  29   3      496.30      559.24     11.63 o 
  -2  29   3        0.64        0.82      1.23 o 
  -1  29   3      290.05      345.34      8.09 o 
   0  29   3        0.01        1.02      1.14 o 
   1  29   3       18.85       22.57      3.42 o 
   2  29   3      173.43      185.57      5.37 o 
   3  29   3       12.10        9.68      1.81 o 
  -3  30   3       43.20       37.66      6.81 o 
  -2  30   3      101.91       96.90      3.93 o 
  -1  30   3        2.13       -0.27      1.74 o 
   0  30   3       12.94        8.66      2.41 o 
   1  30   3       10.05        4.34      1.55 o 
   2  30   3       54.59       52.28      4.82 o 
  -2  31   3      160.34      167.11      4.67 o 
  -1  31   3      156.17      159.13      4.26 o 
   0  31   3       20.52       14.90      3.21 o 
   1  31   3        0.61        1.96      1.13 o 
  -8   0   4        0.62        0.59      2.32 o 
  -7   0   4        2.19        3.76      2.94 o 
  -6   0   4      384.24      343.14      9.15 o 
  -5   0   4     2124.62     2143.01     32.07 o 
  -4   0   4     2113.73     1862.06     23.07 o 
  -3   0   4      623.93      843.54     11.28 o 
  -2   0   4    12575.64    12199.73     97.02 o 
  -1   0   4    12764.27    13792.59     88.32 o 
   0   0   4     9607.31    10389.17    424.90 o 
   2   0   4      448.87      380.61     17.47 o 
   3   0   4     4229.55     4585.69    114.36 o 
   4   0   4      705.63      682.38      8.77 o 
   5   0   4     8416.57     8312.63    100.10 o 
   6   0   4      534.05      468.08     13.45 o 
   7   0   4      657.31      778.37     24.45 o 
   8   0   4        0.02        2.98      3.29 o 
  -8   1   4       16.77       16.44      2.86 o 
  -7   1   4      423.08      430.71     13.55 o 
  -6   1   4        1.53        2.79      1.43 o 
  -5   1   4       11.56       14.37      2.65 o 
  -4   1   4      320.14      347.03      5.01 o 
  -3   1   4        7.29       11.24      1.45 o 
  -2   1   4     8622.62     9274.33     78.51 o 
  -1   1   4    17280.03    16539.50    156.10 o 
   1   1   4     4675.81     4976.51     32.10 o 
   2   1   4     1285.32     1074.85     12.73 o 
   3   1   4     3720.84     4241.65     71.31 o 
   4   1   4        8.31        3.62      0.73 o 
   5   1   4       27.68       27.99      2.18 o 
   6   1   4     1081.36     1117.27     17.55 o 
   7   1   4      134.25      149.18      9.49 o 
   8   1   4        3.84        2.32      2.09 o 
  -8   2   4      326.15      314.02      8.25 o 
  -7   2   4      194.94      186.04      3.71 o 
  -6   2   4        2.09        2.88      2.10 o 
  -5   2   4       12.39       15.45      3.02 o 
  -4   2   4      621.59      606.92      9.13 o 
  -3   2   4     1998.31     2239.16     20.22 o 
  -2   2   4     1061.27      975.96      6.57 o 
  -1   2   4    18010.93    18968.13    178.82 o 
   0   2   4      167.28      151.28      2.15 o 
   1   2   4      193.18      176.70      1.62 o 
   2   2   4     2698.30     2863.98     24.45 o 
   3   2   4      372.99      328.83      9.81 o 
   4   2   4      539.37      563.91     11.20 o 
   5   2   4     2811.27     2894.83     33.12 o 
   6   2   4        3.10        3.68      1.12 o 
   7   2   4      206.56      176.05      9.72 o 
   8   2   4      235.82      221.61     11.05 o 
  -8   3   4      107.72      116.56      4.53 o 
  -7   3   4     1512.82     1640.94     19.61 o 
  -6   3   4       19.67       14.92      2.71 o 
  -5   3   4       17.08       16.43      2.66 o 
  -4   3   4       23.83       43.42      3.57 o 
  -3   3   4      148.63      116.68      2.48 o 
  -2   3   4     3023.75     2899.19     21.36 o 
  -1   3   4      148.60      137.26      1.42 o 
   0   3   4    13309.22    13274.04    467.05 o 
   1   3   4    11858.43    11695.56    108.53 o 
   2   3   4     1703.75     1444.46     16.48 o 
   3   3   4      896.22      833.55     10.92 o 
   4   3   4     1079.75     1017.08      9.65 o 
   5   3   4        1.76        8.82      1.01 o 
   6   3   4      949.51      945.94     14.56 o 
   7   3   4      127.17      152.65     14.81 o 
   8   3   4      351.04      392.06     11.69 o 
  -8   4   4       97.37       78.84      3.34 o 
  -7   4   4      494.23      506.08      7.74 o 
  -6   4   4      814.05      796.93     12.12 o 
  -5   4   4      296.05      245.34      5.52 o 
  -4   4   4     3238.60     3149.59     53.27 o 
  -3   4   4      218.31      203.10      3.32 o 
  -2   4   4     3647.28     3386.47     23.22 o 
  -1   4   4     6921.38     6649.82     67.05 o 
   0   4   4        4.05        2.51      0.70 o 
   1   4   4    11903.21    12083.07    101.74 o 
   2   4   4     1072.25     1144.57     10.13 o 
   3   4   4      633.99      695.98      8.47 o 
   4   4   4      145.68       93.76      1.88 o 
   5   4   4     2491.98     2536.54     26.88 o 
   6   4   4       46.96       41.85      4.79 o 
   7   4   4       38.14       48.06      9.07 o 
   8   4   4       35.58       49.23     11.44 o 
  -8   5   4       49.07       37.21      6.14 o 
  -7   5   4      498.52      477.72      8.14 o 
  -6   5   4      669.91      642.48      9.92 o 
  -5   5   4     1728.51     1612.05     28.82 o 
  -4   5   4      426.99      436.30      5.87 o 
  -3   5   4        9.26       33.31      3.33 o 
  -2   5   4       22.33       21.61      1.71 o 
  -1   5   4       66.02       82.05      1.16 o 
   0   5   4     2110.92     2077.62      6.02 o 
   1   5   4      936.38      966.29      6.56 o 
   2   5   4     7247.27     8136.61     69.62 o 
   3   5   4      443.35      395.03     11.26 o 
   4   5   4      178.42      184.55      2.37 o 
   5   5   4     2734.21     2825.33     45.31 o 
   6   5   4      467.09      456.10      9.97 o 
   7   5   4      471.88      467.58     10.84 o 
   8   5   4      511.32      508.28     14.64 o 
  -8   6   4       12.01        8.97      1.71 o 
  -7   6   4      169.19      168.32      3.58 o 
  -6   6   4       55.47       62.25      5.35 o 
  -5   6   4     1415.45     1442.12     17.75 o 
  -4   6   4     1893.07     1770.03     15.08 o 
  -3   6   4      220.21      164.70      2.98 o 
  -2   6   4     8777.26     8623.14    119.41 o 
  -1   6   4      274.15      244.17      2.02 o 
   0   6   4     2079.79     2046.64     12.61 o 
   1   6   4      250.81      228.91      2.06 o 
   2   6   4     2693.41     3033.86     22.35 o 
   3   6   4     5170.18     5468.12     44.32 o 
   4   6   4       37.64       35.24      1.60 o 
   5   6   4     1324.45     1307.92     20.21 o 
   6   6   4      276.85      277.05      6.63 o 
   7   6   4      295.04      313.13     18.35 o 
   8   6   4       89.66       77.98     10.39 o 
  -8   7   4      182.52      179.52      4.28 o 
  -7   7   4     1113.06     1228.00     15.97 o 
  -6   7   4      825.22      811.57     12.17 o 
  -5   7   4       32.84       32.43      3.92 o 
  -4   7   4      214.90      213.99      4.67 o 
  -3   7   4     1203.60     1397.41     25.45 o 
  -2   7   4     4616.99     4920.41     58.90 o 
  -1   7   4     2342.05     2170.15     10.53 o 
   0   7   4      971.35      798.28      5.48 o 
   1   7   4       21.91       15.28      1.43 o 
   2   7   4      770.04      630.46      9.50 o 
   3   7   4      548.15      520.08     10.96 o 
   4   7   4        4.09        1.10      0.62 o 
   5   7   4        7.88       10.46      1.82 o 
   6   7   4     3140.60     3256.36     43.51 o 
   7   7   4        1.85        2.47      4.78 o 
   8   7   4      811.02      890.07     21.87 o 
  -8   8   4      760.92      770.95     14.01 o 
  -7   8   4       75.37       70.43      4.20 o 
  -6   8   4        1.48        3.31      1.13 o 
  -5   8   4     1210.79     1153.00     13.81 o 
  -4   8   4     1090.41     1147.33     13.57 o 
  -3   8   4     1641.09     1813.61     24.54 o 
  -2   8   4       97.03      100.90      1.69 o 
  -1   8   4     2083.82     2134.78     35.05 o 
   0   8   4     1076.82     1095.46      7.45 o 
   1   8   4     1977.97     1763.31     15.75 o 
   2   8   4      791.43      878.40     19.70 o 
   3   8   4     5901.95     6213.36     52.61 o 
   4   8   4     2328.91     2241.66     28.19 o 
   5   8   4      206.54      206.99      4.24 o 
   6   8   4      184.82      145.47     16.43 o 
   7   8   4        7.43        5.19      2.84 o 
   8   8   4      285.18      335.48     15.26 o 
  -8   9   4       67.31       51.04      8.62 o 
  -7   9   4      389.54      395.60     10.01 o 
  -6   9   4       40.80       37.49      4.71 o 
  -5   9   4      515.80      469.46      6.43 o 
  -4   9   4     1578.80     1458.94     15.17 o 
  -3   9   4     1066.78     1077.46     19.84 o 
  -2   9   4     6289.18     6829.27     88.07 o 
  -1   9   4       55.63       47.83      1.36 o 
   0   9   4     1760.58     1684.16     13.35 o 
   1   9   4       81.96       54.99      1.04 o 
   2   9   4     5198.81     5602.49     79.35 o 
   3   9   4     1117.41     1037.42     10.61 o 
   4   9   4        6.09       13.42      1.98 o 
   5   9   4      230.21      226.38      6.59 o 
   6   9   4      193.98      166.79      6.19 o 
   7   9   4      542.32      563.21     13.28 o 
  -8  10   4        0.84        1.89      1.35 o 
  -7  10   4       70.84       79.06      4.18 o 
  -6  10   4      258.32      262.98      6.91 o 
  -5  10   4      531.35      550.75      7.95 o 
  -4  10   4      274.86      250.35      4.15 o 
  -3  10   4      172.16      152.20      3.85 o 
  -2  10   4     1633.61     1693.24     15.23 o 
  -1  10   4     1864.17     2096.81     27.00 o 
   0  10   4      288.90      276.08      3.05 o 
   1  10   4       12.75        7.50      1.05 o 
   2  10   4        1.01        1.15      1.29 o 
   3  10   4     1000.46     1042.63     10.83 o 
   4  10   4      139.76      130.19      4.50 o 
   5  10   4      249.00      233.37      5.24 o 
   6  10   4       39.74       32.57      5.62 o 
   7  10   4      335.31      328.57     10.35 o 
  -8  11   4        3.42        4.02      1.38 o 
  -7  11   4       14.61       16.14      3.37 o 
  -6  11   4      213.91      207.05      3.60 o 
  -5  11   4     2490.92     2497.26     24.30 o 
  -4  11   4       15.66        8.20      2.10 o 
  -3  11   4     5260.66     5494.78     54.65 o 
  -2  11   4      153.97      142.61      3.14 o 
  -1  11   4      155.30      198.49      6.51 o 
   0  11   4       49.38       42.21      2.79 o 
   1  11   4       10.95       18.68      1.86 o 
   2  11   4      553.18      625.14      8.39 o 
   3  11   4     1294.43     1283.58     13.39 o 
   4  11   4        0.92        1.56      0.74 o 
   5  11   4      555.98      563.54      7.01 o 
   6  11   4      474.83      455.92      7.51 o 
   7  11   4      352.29      377.15      8.07 o 
  -7  12   4      117.45      101.24      4.69 o 
  -6  12   4       33.61       30.92      4.79 o 
  -5  12   4       29.28       34.17      4.57 o 
  -4  12   4       23.91       20.79      2.50 o 
  -3  12   4       60.58       62.90      5.34 o 
  -2  12   4      592.72      627.21      7.80 o 
  -1  12   4      349.06      423.45      8.97 o 
   0  12   4       43.63       53.65      2.99 o 
   1  12   4     4307.49     4484.23     50.39 o 
   2  12   4        4.04       12.49      2.00 o 
   3  12   4      903.28      903.43     12.31 o 
   4  12   4       29.41       18.38      4.04 o 
   5  12   4       83.63       76.09      2.63 o 
   6  12   4      165.48      167.76      5.07 o 
   7  12   4       12.64        9.49      2.61 o 
  -7  13   4       71.55       75.26      4.67 o 
  -6  13   4        8.42        8.34      1.86 o 
  -5  13   4       54.29       48.66      3.85 o 
  -4  13   4     1102.94     1106.39     13.35 o 
  -3  13   4      256.58      259.79      4.31 o 
  -2  13   4       43.01       30.24      3.52 o 
  -1  13   4      659.39      730.79      8.78 o 
   0  13   4        1.64       -0.70      0.90 o 
   1  13   4     4335.48     4502.52     39.37 o 
   2  13   4     1330.19     1466.16     16.32 o 
   3  13   4      291.22      295.47      4.81 o 
   4  13   4      166.10      172.73      3.85 o 
   5  13   4        7.43       11.09      1.73 o 
   6  13   4        0.07        0.90      1.62 o 
   7  13   4      222.82      222.82      9.59 o 
  -7  14   4      622.98      651.31     11.90 o 
  -6  14   4        8.64        5.60      1.34 o 
  -5  14   4       41.44       42.48      5.70 o 
  -4  14   4      219.34      232.74      4.68 o 
  -3  14   4      106.77      120.50      3.17 o 
  -2  14   4       40.54       45.94      3.30 o 
  -1  14   4       13.17       21.42      2.70 o 
   0  14   4       10.84       14.78      1.92 o 
   1  14   4     2447.06     2402.55     40.61 o 
   2  14   4       59.51       58.54      3.82 o 
   3  14   4     1859.52     1846.87     20.61 o 
   4  14   4     1964.58     2065.40     21.08 o 
   5  14   4       31.35       25.74      3.24 o 
   6  14   4      165.47      140.34      5.99 o 
   7  14   4       50.69       43.69      8.40 o 
  -7  15   4       22.66       17.52      3.90 o 
  -6  15   4      265.28      267.39      5.13 o 
  -5  15   4      143.96      140.71      3.75 o 
  -4  15   4     2312.33     2340.52     28.36 o 
  -3  15   4     1668.35     1708.16      8.78 o 
  -2  15   4       45.30       62.95      4.35 o 
  -1  15   4      711.23      710.97     10.29 o 
   0  15   4      158.69      165.96      4.11 o 
   1  15   4       88.91       66.04      4.60 o 
   2  15   4       12.03       22.74      2.85 o 
   3  15   4     7949.56     8429.70    116.47 o 
   4  15   4      342.90      343.30      5.51 o 
   5  15   4      994.81     1040.63     19.85 o 
   6  15   4        1.98       -2.07      2.87 o 
   7  15   4        0.24       -0.29      3.69 o 
  -7  16   4       69.22       40.20      6.53 o 
  -6  16   4      384.22      380.84      7.10 o 
  -5  16   4       14.09       13.65      2.85 o 
  -4  16   4      273.98      280.36      6.10 o 
  -3  16   4      163.68      164.21      5.07 o 
  -2  16   4     1771.30     1808.22     57.22 o 
  -1  16   4      484.91      433.70      6.05 o 
   0  16   4       33.17       31.84      4.77 o 
   1  16   4      490.60      541.89      8.04 o 
   2  16   4       59.36       70.99      3.03 o 
   3  16   4      249.08      276.47     23.07 o 
   4  16   4        1.38        1.39      1.85 o 
   5  16   4      422.98      405.89     11.76 o 
   6  16   4      133.98      124.91      6.79 o 
   7  16   4       24.66       22.36      9.06 o 
  -7  17   4       75.96       53.41      5.09 o 
  -6  17   4       53.01       54.46      6.42 o 
  -5  17   4     1623.94     1671.97     21.91 o 
  -4  17   4      441.39      456.27      7.49 o 
  -3  17   4     1227.10     1140.71     17.27 o 
  -2  17   4       74.00       68.65      6.56 o 
  -1  17   4       31.76       42.63      6.47 o 
   0  17   4      764.81      707.90      9.94 o 
   1  17   4       89.33       99.62      3.70 o 
   2  17   4       70.39       97.29      3.81 o 
   3  17   4      136.35      158.13      5.68 o 
   4  17   4      765.74      780.12     10.81 o 
   5  17   4      115.68      132.00      8.39 o 
   6  17   4       77.83       67.33      6.29 o 
   7  17   4      528.76      572.59     13.11 o 
  -7  18   4      264.79      259.90      7.21 o 
  -6  18   4       17.88       13.94      2.52 o 
  -5  18   4     1140.28     1110.11     14.86 o 
  -4  18   4      683.88      670.23     12.08 o 
  -3  18   4        0.31        1.63      2.19 o 
  -2  18   4     2797.77     2828.88     33.40 o 
  -1  18   4      505.12      507.00      7.35 o 
   0  18   4      250.72      232.87      6.27 o 
   1  18   4      317.25      331.89      5.86 o 
   2  18   4     1356.07     1455.92     16.23 o 
   3  18   4        0.31        0.84      2.88 o 
   4  18   4      324.72      293.79      5.44 o 
   5  18   4       84.36       84.78      6.84 o 
   6  18   4        0.57        2.39      2.14 o 
  -6  19   4      693.07      701.47     11.37 o 
  -5  19   4       10.77        7.16      2.71 o 
  -4  19   4      675.83      664.75     24.95 o 
  -3  19   4      836.75      886.85     12.43 o 
  -2  19   4     3362.37     3619.94     50.35 o 
  -1  19   4       10.97        5.08      1.74 o 
   0  19   4     2395.14     2443.90     26.25 o 
   1  19   4     1733.83     1747.89     23.38 o 
   2  19   4      867.09      871.96     11.74 o 
   3  19   4     2869.92     2989.47     28.77 o 
   4  19   4      228.26      228.29      4.27 o 
   5  19   4      269.47      273.58     17.06 o 
   6  19   4        0.43        1.23      1.26 o 
  -6  20   4       15.68        7.99      2.46 o 
  -5  20   4      203.58      180.61      4.95 o 
  -4  20   4      328.85      344.11      6.38 o 
  -3  20   4      574.55      514.16     11.43 o 
  -2  20   4     1603.50     1679.03     26.40 o 
  -1  20   4       74.46       65.97      7.76 o 
   0  20   4      161.20      143.42      5.91 o 
   1  20   4      143.33      131.86      5.98 o 
   2  20   4       55.25       46.99      5.38 o 
   3  20   4      616.08      546.23      6.78 o 
   4  20   4       53.25       44.14      5.23 o 
   5  20   4      314.30      317.70      9.19 o 
   6  20   4        0.38        1.11      2.32 o 
  -6  21   4      350.90      351.20      6.35 o 
  -5  21   4        2.83        4.83      2.48 o 
  -4  21   4      293.72      274.16      5.23 o 
  -3  21   4      582.82      615.76     23.18 o 
  -2  21   4      141.15      119.95     14.42 o 
  -1  21   4     4673.93     4775.14    103.49 o 
   0  21   4       13.69       13.39      2.99 o 
   1  21   4      858.78      881.88     16.78 o 
   2  21   4      224.73      207.08      4.87 o 
   3  21   4      621.34      680.94     10.32 o 
   4  21   4      107.01      116.64      3.96 o 
   5  21   4      526.52      533.82      9.23 o 
   6  21   4      223.33      238.94      8.70 o 
  -6  22   4       83.76       63.27      3.49 o 
  -5  22   4      300.93      310.25      5.75 o 
  -4  22   4     1260.11     1391.45     16.33 o 
  -3  22   4      196.53      194.19      6.58 o 
  -2  22   4     2008.50     2053.37     21.75 o 
  -1  22   4      630.37      687.85     27.65 o 
   0  22   4       74.67       56.90     13.84 o 
   1  22   4      134.75      127.57      4.77 o 
   2  22   4      374.48      369.86      4.92 o 
   3  22   4      244.45      277.75      4.68 o 
   4  22   4       55.31       44.95      4.67 o 
   5  22   4      581.78      536.60     15.18 o 
  -5  23   4       43.67       27.44      4.77 o 
  -4  23   4      269.24      250.98      5.69 o 
  -3  23   4       64.46       74.20      3.90 o 
  -2  23   4      756.04      737.42     11.85 o 
  -1  23   4       48.44       48.02      6.53 o 
   0  23   4     1923.95     1926.75     21.12 o 
   1  23   4       11.81       19.60      3.21 o 
   2  23   4       42.47       28.40      3.85 o 
   3  23   4      490.98      497.14      8.13 o 
   4  23   4        8.82        3.28      2.00 o 
   5  23   4       79.93       74.32      6.84 o 
  -5  24   4      107.08       90.61      6.69 o 
  -4  24   4       78.51       77.33      4.21 o 
  -3  24   4      174.69      155.23      4.09 o 
  -2  24   4       96.80       84.16      5.86 o 
  -1  24   4       70.80       68.35      4.72 o 
   0  24   4     1003.09      992.55     13.39 o 
   1  24   4      135.26      135.21      4.30 o 
   2  24   4       10.18       15.66      2.09 o 
   3  24   4       17.38       11.83      2.14 o 
   4  24   4      328.60      302.35      5.35 o 
   5  24   4        7.30        6.11      1.62 o 
  -5  25   4        9.40        2.47      2.09 o 
  -4  25   4      653.10      693.42     10.75 o 
  -3  25   4       61.94       69.49      3.73 o 
  -2  25   4        2.79        3.00      1.60 o 
  -1  25   4      486.22      471.62      7.76 o 
   0  25   4      239.33      251.90      6.41 o 
   1  25   4      201.97      217.60      4.07 o 
   2  25   4      408.55      407.93      7.55 o 
   3  25   4      350.58      382.44      7.47 o 
   4  25   4      223.53      203.34      4.37 o 
   5  25   4       59.21       52.59      8.62 o 
  -4  26   4      257.71      262.40     10.30 o 
  -3  26   4       54.55       45.53      7.07 o 
  -2  26   4      782.87      834.92     17.78 o 
  -1  26   4       56.33       39.80      5.32 o 
   0  26   4      231.53      260.50     16.94 o 
   1  26   4      821.04      864.53     10.98 o 
   2  26   4       15.17       13.83      2.47 o 
   3  26   4       26.59       28.71      5.28 o 
   4  26   4      285.86      290.38      5.23 o 
  -4  27   4       21.67       19.97      5.15 o 
  -3  27   4       26.38       26.18      5.00 o 
  -2  27   4       67.23       71.88      5.26 o 
  -1  27   4      719.12      733.21     10.03 o 
   0  27   4      106.20       90.16      7.39 o 
   1  27   4      464.58      496.22     10.30 o 
   2  27   4      219.03      239.70      4.71 o 
   3  27   4       18.51       12.20      2.32 o 
   4  27   4      214.89      220.70      6.24 o 
  -4  28   4      114.50      109.12      6.37 o 
  -3  28   4       29.60       28.72      5.90 o 
  -2  28   4        8.80        5.36      2.08 o 
  -1  28   4       78.48       82.93      4.29 o 
   0  28   4        5.16        3.19      2.16 o 
   1  28   4       31.43       32.56      4.02 o 
   2  28   4      264.46      251.50      5.14 o 
   3  28   4       15.28        7.76      1.78 o 
  -3  29   4       73.93       74.50      4.72 o 
  -2  29   4        0.34        1.66      1.75 o 
  -1  29   4        9.20        6.45      1.55 o 
   0  29   4      482.95      510.72     11.61 o 
   1  29   4       10.72        7.49      1.47 o 
   2  29   4        8.62        5.80      1.65 o 
   3  29   4        2.07        2.94      1.58 o 
  -2  30   4       32.80       36.13      8.39 o 
  -1  30   4        0.59        1.92      1.41 o 
   0  30   4       21.40       12.38      3.40 o 
   1  30   4       14.16       15.43      2.71 o 
   2  30   4       34.09       32.52      7.55 o 
  -1  31   4       74.22       62.47      7.00 o 
   0  31   4        0.01        0.32      1.66 o 
   1  31   4        0.18        2.59      1.20 o 
  -8   1   5      396.78      381.16      6.69 o 
  -7   1   5      274.01      289.96      6.26 o 
  -6   1   5      478.92      468.59      6.30 o 
  -5   1   5     6481.29     6512.06     90.85 o 
  -4   1   5      381.38      406.91      5.92 o 
  -3   1   5     1460.16     1501.00     14.36 o 
  -2   1   5     1378.31     1504.58     11.21 o 
  -1   1   5       42.86       36.06      1.02 o 
   0   1   5     5545.37     5313.12     75.42 o 
   1   1   5      523.15      641.25      5.20 o 
   2   1   5    20855.45    20842.38     32.00 o 
   3   1   5      167.10      188.32      3.64 o 
   4   1   5     3752.17     3692.16     55.71 o 
   5   1   5     4123.00     4119.86     59.25 o 
   6   1   5       81.11       86.60     16.40 o 
   7   1   5        5.43       11.39      4.60 o 
   8   1   5       76.46       79.55      8.18 o 
  -8   2   5       44.19       33.69      6.34 o 
  -7   2   5        4.74        5.98      1.41 o 
  -6   2   5      778.39      786.30     12.00 o 
  -5   2   5     2429.88     2437.38     26.08 o 
  -4   2   5       17.51       18.66      2.89 o 
  -3   2   5     1734.69     1656.10     15.58 o 
  -2   2   5    18802.73    20082.60    166.37 o 
  -1   2   5     2852.16     3169.09     21.78 o 
   0   2   5     9666.15    10345.71    112.03 o 
   1   2   5     1025.99      921.89      6.01 o 
   2   2   5     1724.25     1847.49     36.27 o 
   3   2   5     3648.54     3950.16     21.59 o 
   4   2   5      680.54      703.61      9.54 o 
   5   2   5     1047.22     1073.64     15.42 o 
   6   2   5      124.09      138.14      9.99 o 
   7   2   5     1798.79     2039.73     56.48 o 
   8   2   5        6.36       10.42      2.40 o 
  -8   3   5      150.53      145.31      7.06 o 
  -7   3   5      993.49      995.66     16.50 o 
  -6   3   5       42.14       34.58      4.91 o 
  -5   3   5      105.20      111.70      5.09 o 
  -4   3   5        0.47        3.24      1.25 o 
  -3   3   5     1122.83      967.94     11.49 o 
  -2   3   5     4167.83     4363.08     83.92 o 
  -1   3   5     4625.30     4784.07     26.71 o 
   0   3   5     1264.69     1242.35     16.14 o 
   1   3   5      300.77      304.24      2.33 o 
   2   3   5    13204.52    14494.79    301.26 o 
   3   3   5      617.40      639.56      8.49 o 
   4   3   5      277.88      228.29      6.56 o 
   5   3   5      383.67      367.22     12.05 o 
   6   3   5      151.79      154.78      7.15 o 
   7   3   5       11.87       13.50      5.53 o 
   8   3   5      100.10       76.07      7.31 o 
  -8   4   5       36.11       28.15      4.70 o 
  -7   4   5       37.35       30.89      4.22 o 
  -6   4   5      400.96      373.33      5.47 o 
  -5   4   5       73.40       64.39      6.24 o 
  -4   4   5     2094.59     2160.31     39.56 o 
  -3   4   5      137.73      125.85      2.57 o 
  -2   4   5       40.43       14.58      1.65 o 
  -1   4   5      238.34      191.74      2.61 o 
   0   4   5      856.29      871.56      8.92 o 
   1   4   5       98.38       68.69      1.57 o 
   2   4   5     8202.76     9050.12     88.11 o 
   3   4   5      325.26      348.25      5.08 o 
   4   4   5       49.38       29.50     12.07 o 
   5   4   5       93.35       74.98      5.80 o 
   6   4   5       80.87       96.52      9.13 o 
   7   4   5      821.69      826.84     16.28 o 
   8   4   5       87.96      102.35      6.63 o 
  -8   5   5      248.47      230.72      5.07 o 
  -7   5   5       54.20       57.35      3.18 o 
  -6   5   5      998.46      947.31     13.18 o 
  -5   5   5     1089.24     1110.68     19.96 o 
  -4   5   5      163.64      178.93      3.66 o 
  -3   5   5     1777.02     1701.91     32.80 o 
  -2   5   5     1415.41     1662.95     13.80 o 
  -1   5   5      528.76      580.72      4.91 o 
   0   5   5     2583.87     2416.98     15.59 o 
   1   5   5     1647.79     1571.88      9.80 o 
   2   5   5     7624.47     7193.40     43.53 o 
   3   5   5       13.71        8.74      2.93 o 
   4   5   5     1769.40     1606.30     18.06 o 
   5   5   5     3226.52     3220.82     54.86 o 
   6   5   5       88.93       82.87      7.51 o 
   7   5   5        4.52        5.36      3.52 o 
   8   5   5      361.86      378.88     13.68 o 
  -8   6   5     1482.10     1507.30     37.75 o 
  -7   6   5      129.06      118.03      4.57 o 
  -6   6   5      135.67      130.22      4.69 o 
  -5   6   5     1202.03     1219.81     13.56 o 
  -4   6   5      195.77      202.49      4.59 o 
  -3   6   5      202.80      151.88      5.72 o 
  -2   6   5     3610.20     3756.40     22.08 o 
  -1   6   5      545.28      541.06      5.15 o 
   0   6   5      235.70      218.79      1.86 o 
   1   6   5        0.52        1.40      0.41 o 
   2   6   5       97.20       75.01      2.67 o 
   3   6   5    10603.09    10941.68    118.79 o 
   5   6   5       56.06       46.45      6.28 o 
   6   6   5      855.65      769.12     58.16 o 
   7   6   5      386.57      415.85     13.25 o 
   8   6   5        2.98        4.18      2.57 o 
  -8   7   5      590.66      655.48     11.16 o 
  -7   7   5        1.30        1.65      1.81 o 
  -6   7   5       65.52       52.42      5.67 o 
  -5   7   5     3090.91     3087.05     47.94 o 
  -4   7   5      107.76       97.97      3.17 o 
  -3   7   5     5839.38     5644.22     57.42 o 
  -2   7   5       18.81       21.48      4.86 o 
  -1   7   5     2472.68     2349.03     34.74 o 
   0   7   5     3333.87     3527.70     45.46 o 
   1   7   5        1.15        5.42      1.22 o 
   2   7   5       98.38       57.32      2.24 o 
   3   7   5       69.75       74.25      1.62 o 
   4   7   5     2946.25     3018.02     24.95 o 
   5   7   5      126.12      109.46      7.02 o 
   6   7   5      684.69      735.07     18.51 o 
   7   7   5        0.09        2.53      2.96 o 
  -8   8   5       50.99       59.63      5.22 o 
  -7   8   5      106.88      112.09      3.66 o 
  -6   8   5       81.20       81.88      3.72 o 
  -5   8   5      685.48      619.82      8.97 o 
  -4   8   5      316.23      285.99      4.85 o 
  -3   8   5       74.59       96.42      2.30 o 
  -2   8   5      586.32      515.77      8.67 o 
  -1   8   5       24.63       26.19      3.01 o 
   0   8   5      997.57     1022.36      9.80 o 
   1   8   5       79.86       63.83      1.46 o 
   2   8   5       55.95       59.04      2.06 o 
   3   8   5      178.48      171.04      3.24 o 
   4   8   5      326.13      294.56      5.27 o 
   5   8   5      954.94      889.83     20.63 o 
   6   8   5      340.87      293.64     12.60 o 
   7   8   5        7.93       15.69      4.92 o 
  -8   9   5        2.35        7.34      1.78 o 
  -7   9   5      399.79      388.07      6.32 o 
  -6   9   5      178.12      195.45      9.66 o 
  -5   9   5       20.03       21.35      3.32 o 
  -4   9   5      486.80      513.85      5.07 o 
  -3   9   5     4587.96     4253.79     58.48 o 
  -2   9   5      710.64      758.01      9.16 o 
  -1   9   5     1107.27     1093.39     15.68 o 
   0   9   5     2839.66     2942.44     33.26 o 
   1   9   5      336.15      343.08      3.59 o 
   2   9   5     6356.91     6885.94    103.33 o 
   3   9   5      177.41      183.21      3.17 o 
   4   9   5      285.94      286.97      5.30 o 
   5   9   5     1983.21     1987.86     41.06 o 
   6   9   5      304.33      283.12      8.68 o 
   7   9   5       19.70       19.95      3.98 o 
  -8  10   5      830.25      845.87     14.30 o 
  -7  10   5        2.01        1.69      1.62 o 
  -6  10   5      117.68      118.44      3.73 o 
  -5  10   5     2062.08     2101.93     41.25 o 
  -4  10   5      460.29      459.25      6.99 o 
  -3  10   5      216.02      186.94      6.04 o 
  -2  10   5     2071.27     2328.17     59.89 o 
  -1  10   5     2503.81     2415.25     15.38 o 
   0  10   5      196.13      177.79      3.55 o 
   1  10   5     1248.81     1421.17     11.08 o 
   2  10   5      758.08      766.14     11.05 o 
   3  10   5      433.85      437.39      5.04 o 
   4  10   5      101.90       77.33      8.88 o 
   5  10   5       12.23       15.17      3.00 o 
   6  10   5      307.17      278.29      4.66 o 
   7  10   5       46.97       52.76     14.05 o 
  -7  11   5       40.62       41.96      4.99 o 
  -6  11   5     1422.42     1407.84     17.69 o 
  -5  11   5      290.58      290.94      5.79 o 
  -4  11   5       24.56       21.45      2.66 o 
  -3  11   5     1483.42     1428.16     14.41 o 
  -2  11   5      855.94      856.84     10.17 o 
  -1  11   5       13.50       44.37      3.50 o 
   0  11   5       17.24       34.46      1.70 o 
   1  11   5       25.11       15.18      1.66 o 
   2  11   5      373.57      287.27      9.62 o 
   3  11   5      549.50      519.73      7.11 o 
   4  11   5      719.21      717.77      9.21 o 
   5  11   5      394.11      399.75     16.45 o 
   6  11   5        7.09        9.77      2.95 o 
   7  11   5      307.15      308.24      8.40 o 
  -7  12   5      806.16      815.44     20.59 o 
  -6  12   5      183.83      178.33      5.92 o 
  -5  12   5     2066.99     2093.43     49.79 o 
  -4  12   5       25.73       36.56      4.79 o 
  -3  12   5      185.15      165.83      2.88 o 
  -2  12   5     1508.03     1574.11     15.72 o 
  -1  12   5     4667.47     4977.56     38.16 o 
   0  12   5      670.51      707.45      9.28 o 
   1  12   5     1396.26     1502.88     16.56 o 
   2  12   5     1096.44     1088.76     14.46 o 
   3  12   5      983.22      941.08     10.47 o 
   4  12   5      766.36      763.63      9.35 o 
   5  12   5      832.67      842.21     22.80 o 
   6  12   5      823.60      860.62     27.17 o 
   7  12   5       10.89        8.90      3.65 o 
  -7  13   5        0.22        0.68      1.55 o 
  -6  13   5      204.03      188.50      4.73 o 
  -5  13   5       14.20       13.78      2.47 o 
  -4  13   5      889.07      832.36     13.49 o 
  -3  13   5     5772.65     5496.95    181.32 o 
  -2  13   5      646.91      724.38      7.45 o 
   0  13   5      243.49      220.38      6.81 o 
   1  13   5      139.18      140.72      3.34 o 
   2  13   5       18.88       23.06      2.47 o 
   3  13   5      106.20       95.98      7.46 o 
   4  13   5      451.27      434.50      6.01 o 
   5  13   5     2719.86     2879.51     40.01 o 
   6  13   5     1084.18     1128.78     24.77 o 
   7  13   5       14.02       15.89      7.78 o 
  -7  14   5       74.52       69.54      5.07 o 
  -6  14   5        0.89        0.69      2.16 o 
  -5  14   5      613.92      629.91      8.41 o 
  -4  14   5       33.85       30.46      4.92 o 
  -3  14   5      538.06      483.25      9.73 o 
  -2  14   5      277.19      252.68      4.13 o 
  -1  14   5       42.92       29.34      3.61 o 
   0  14   5      486.58      421.62      5.01 o 
   1  14   5     1197.07     1232.57     14.38 o 
   2  14   5        1.00        4.72      1.49 o 
   3  14   5     2259.69     2269.83     23.40 o 
   4  14   5     1929.47     1954.46     19.88 o 
   5  14   5      143.17      142.84      9.73 o 
   6  14   5        1.57        1.01      1.20 o 
   7  14   5      198.52      203.29      6.82 o 
  -7  15   5       95.10       96.41      3.59 o 
  -6  15   5      826.08      843.02     11.49 o 
  -5  15   5      161.86      161.47      3.77 o 
  -4  15   5      969.40      992.84     12.38 o 
  -3  15   5     3457.65     3556.48     59.96 o 
  -2  15   5      879.93      834.09      9.17 o 
  -1  15   5       15.95       12.40      1.78 o 
   0  15   5      271.10      227.28      3.17 o 
   1  15   5      223.99      230.37      8.03 o 
   2  15   5     2063.55     2113.12     27.18 o 
   3  15   5     1300.54     1263.17     18.02 o 
   4  15   5      249.78      221.69      3.42 o 
   5  15   5       24.94       23.06      5.11 o 
   6  15   5       23.51       19.73      3.42 o 
   7  15   5       15.71       16.65      6.16 o 
  -7  16   5        0.67        3.19      1.25 o 
  -6  16   5      148.15      119.89      4.78 o 
  -5  16   5     2254.69     2319.20     28.69 o 
  -4  16   5       11.06       16.52      2.63 o 
  -3  16   5      996.04     1019.23     15.58 o 
  -2  16   5     2190.86     2270.26     61.35 o 
  -1  16   5     1469.81     1443.72     51.55 o 
   0  16   5       41.14       33.91      2.96 o 
   1  16   5       22.61       28.25      3.63 o 
   2  16   5      159.87      126.24      4.71 o 
   3  16   5     1483.00     1463.31     18.44 o 
   4  16   5        6.58        4.95      1.53 o 
   5  16   5      152.41      170.22      8.84 o 
   6  16   5      134.10      122.11      5.21 o 
   7  16   5       20.86       17.33      6.10 o 
  -7  17   5       48.25       26.61      5.95 o 
  -6  17   5       11.11        5.42      1.65 o 
  -5  17   5       69.53       73.05      4.19 o 
  -4  17   5     1108.30     1070.00      9.20 o 
  -3  17   5     2950.54     3174.38     33.80 o 
  -2  17   5      782.83      745.23     11.63 o 
  -1  17   5     3244.16     3226.22     69.09 o 
   0  17   5       21.81       31.43      4.15 o 
   1  17   5        3.06        1.79      1.72 o 
   2  17   5      575.81      540.07      8.43 o 
   3  17   5       24.14       16.48      3.12 o 
   4  17   5        2.21        0.97      1.80 o 
   5  17   5     1339.76     1428.90     19.31 o 
   6  17   5        2.31       -0.29      1.46 o 
  -6  18   5      219.39      202.35      9.22 o 
  -5  18   5       10.77        8.10      2.64 o 
  -4  18   5       11.45        6.14      1.83 o 
  -3  18   5       41.75       40.67      5.28 o 
  -2  18   5       90.95       75.90      3.59 o 
  -1  18   5      211.73      178.23      6.14 o 
   0  18   5     2989.01     3178.79     71.31 o 
   1  18   5     1728.92     1718.10     11.24 o 
   2  18   5       63.91       43.58      6.97 o 
   3  18   5       71.03       74.54      3.77 o 
   4  18   5      123.89      101.89      3.03 o 
   5  18   5      294.81      277.87      9.39 o 
   6  18   5       26.09       16.11      3.58 o 
  -6  19   5       55.11       45.07      5.34 o 
  -5  19   5       11.45        6.27      2.23 o 
  -4  19   5      255.21      250.50      4.57 o 
  -3  19   5     1813.99     1832.32     18.77 o 
  -2  19   5        0.19        2.12      1.45 o 
  -1  19   5     2540.95     2576.32     55.57 o 
   0  19   5        0.15       -0.40      2.42 o 
   1  19   5      194.69      197.96     15.65 o 
   2  19   5       67.14       74.84      4.22 o 
   3  19   5       14.57        6.89      1.86 o 
   4  19   5      207.65      181.03      4.16 o 
   5  19   5      206.86      221.54      8.07 o 
   6  19   5       35.87       30.76      5.94 o 
  -6  20   5        1.78        2.90      1.35 o 
  -5  20   5       44.30       38.30      5.80 o 
  -4  20   5       55.12       58.18      6.44 o 
  -3  20   5      204.44      191.99      6.73 o 
  -2  20   5       10.42       12.62      2.92 o 
  -1  20   5        3.52        0.99      2.22 o 
   0  20   5     1636.80     1737.11     25.58 o 
   1  20   5     3560.69     3802.46     38.52 o 
   2  20   5       32.77       29.33      5.65 o 
   3  20   5     1475.22     1550.01     32.04 o 
   4  20   5      553.93      510.21      8.70 o 
   5  20   5       97.05       70.11      4.21 o 
   6  20   5        5.98        2.86      1.83 o 
  -6  21   5        3.72        2.17      2.28 o 
  -5  21   5       61.59       46.14      4.46 o 
  -4  21   5        9.02        7.93      1.74 o 
  -3  21   5      266.70      244.88      5.19 o 
  -2  21   5      216.14      210.97      3.25 o 
  -1  21   5      740.65      699.77      9.60 o 
   0  21   5        8.91        7.14      2.30 o 
   1  21   5      229.83      191.77      4.01 o 
   2  21   5     3200.80     3180.96     31.85 o 
   3  21   5      390.33      419.16      9.84 o 
   4  21   5      119.02      112.98      5.33 o 
   5  21   5      285.18      294.46      5.31 o 
   6  21   5       59.34       58.30      6.16 o 
  -6  22   5       13.33       10.27      2.98 o 
  -5  22   5      173.66      163.68      5.36 o 
  -4  22   5        6.76        6.74      2.06 o 
  -3  22   5      104.97      105.68      5.48 o 
  -2  22   5      111.28      108.10      4.37 o 
  -1  22   5      274.65      265.11      4.42 o 
   0  22   5      207.18      221.27      5.14 o 
   1  22   5        9.15        4.90      2.34 o 
   2  22   5        2.18        5.59      2.07 o 
   3  22   5       16.37       12.32      2.66 o 
   4  22   5       98.69       82.39      3.08 o 
   5  22   5       10.75        9.81      3.30 o 
  -5  23   5        9.34        5.75      2.79 o 
  -4  23   5      835.47      869.20     14.37 o 
  -3  23   5        2.16        5.54      1.51 o 
  -2  23   5      373.62      341.52      7.99 o 
  -1  23   5       26.75       32.05      4.80 o 
   0  23   5       24.75       25.89      3.47 o 
   1  23   5     1218.51     1290.64     17.16 o 
   2  23   5      259.42      274.23      6.66 o 
   3  23   5      226.79      220.36      5.46 o 
   4  23   5       23.62       22.60      3.96 o 
   5  23   5      454.90      506.01      8.79 o 
  -5  24   5      629.23      679.55     29.11 o 
  -4  24   5      551.25      558.41     11.36 o 
  -3  24   5       53.11       63.04      4.82 o 
  -2  24   5      462.60      458.05      8.51 o 
  -1  24   5      101.55       91.95      4.93 o 
   0  24   5      282.12      280.11      5.55 o 
   1  24   5        3.29        6.30      2.30 o 
   2  24   5       15.63       14.07      2.83 o 
   3  24   5      137.07      164.77      6.29 o 
   4  24   5       64.84       61.62      7.43 o 
   5  24   5       68.05       56.82      8.39 o 
  -5  25   5        4.39        0.76      1.66 o 
  -4  25   5      209.35      216.53      5.42 o 
  -3  25   5        0.01       -0.66      1.67 o 
  -2  25   5      439.00      482.93      8.33 o 
  -1  25   5      328.46      318.55      6.26 o 
   0  25   5      486.61      531.81     11.43 o 
   1  25   5      386.01      415.83      8.82 o 
   2  25   5       43.96       48.94      7.01 o 
   3  25   5        4.12        2.65      1.61 o 
   4  25   5       34.90       18.40      3.28 o 
  -4  26   5      125.12      121.61      4.49 o 
  -3  26   5        4.69        6.00      2.81 o 
  -2  26   5       64.71       67.00      4.18 o 
  -1  26   5      879.51      911.84     12.66 o 
   0  26   5      283.97      287.13      6.50 o 
   1  26   5      768.26      758.16      9.08 o 
   2  26   5      459.66      485.89      6.84 o 
   3  26   5      113.47       98.37      4.15 o 
   4  26   5       77.49       64.80      5.99 o 
  -4  27   5       32.66       24.97      6.42 o 
  -3  27   5      276.03      298.97      6.53 o 
  -2  27   5       61.31       60.56      9.41 o 
  -1  27   5        6.98        3.69      2.04 o 
   0  27   5      208.53      219.51      5.71 o 
   1  27   5       63.99       65.68      5.95 o 
   2  27   5      766.71      725.68     12.22 o 
   3  27   5       89.42       89.51      5.37 o 
   4  27   5       40.54       27.80      6.75 o 
  -3  28   5      238.45      220.75      9.85 o 
  -2  28   5        2.81        4.33      3.05 o 
  -1  28   5      468.37      491.67      9.56 o 
   0  28   5       15.16       16.25      3.04 o 
   1  28   5        3.12        5.72      1.47 o 
   2  28   5       75.05       68.66      5.13 o 
   3  28   5       18.68       17.57      3.38 o 
  -3  29   5       62.27       45.30     10.69 o 
  -2  29   5      323.13      335.88     10.80 o 
  -1  29   5       38.81       24.50      4.34 o 
   0  29   5      187.13      225.68      5.09 o 
   1  29   5      711.86      788.09     12.05 o 
   2  29   5      190.17      165.74      4.65 o 
  -2  30   5      203.88      209.24      5.49 o 
  -1  30   5       98.78      106.29      5.13 o 
   0  30   5       21.13       16.28      4.84 o 
   1  30   5       14.83       11.46      2.44 o 
   2  30   5       48.35       30.34      6.80 o 
  -1  31   5        9.36        8.28      3.61 o 
   0  31   5       56.33       42.56     11.03 o 
  -8   0   6      823.79      813.67     26.09 o 
  -7   0   6        0.90       -0.22      1.90 o 
  -6   0   6     1140.61     1108.34     18.14 o 
  -5   0   6     1765.25     1730.52     24.41 o 
  -4   0   6     2237.15     2184.53     27.77 o 
  -3   0   6     2268.23     2552.11     55.40 o 
  -2   0   6      827.94      762.20     22.07 o 
  -1   0   6     1304.91     1223.03     24.81 o 
   0   0   6     6119.14     6168.43     68.87 o 
   1   0   6        2.86        0.07      0.72 o 
   2   0   6     8460.99     9644.74    169.46 o 
   3   0   6     2953.46     2789.17     31.57 o 
   4   0   6      877.26      884.29     22.02 o 
   5   0   6       74.84       91.61     16.89 o 
   6   0   6       22.25       11.36      5.07 o 
   7   0   6      713.99      745.54     27.45 o 
   8   0   6        7.33        7.34      2.95 o 
  -8   1   6       19.67       30.44      4.83 o 
  -7   1   6      110.83      109.50      4.96 o 
  -6   1   6      242.82      235.82      7.84 o 
  -5   1   6      624.26      576.48      9.85 o 
  -4   1   6     1213.48     1203.73     13.31 o 
  -3   1   6       15.87       16.93      1.86 o 
  -2   1   6     1769.05     1932.11     18.02 o 
  -1   1   6      339.89      318.09      2.94 o 
   0   1   6      398.28      410.85      2.96 o 
   1   1   6       16.53       20.21      1.15 o 
   2   1   6     2140.80     1971.82     26.46 o 
   3   1   6       18.29       12.16      3.00 o 
   4   1   6     2822.77     2876.69     44.47 o 
   5   1   6       38.37       41.58      9.29 o 
   6   1   6       50.23       42.38      8.45 o 
   7   1   6       38.26       29.76      8.06 o 
   8   1   6      246.54      247.81     11.29 o 
  -8   2   6       17.75       12.16      3.02 o 
  -7   2   6       33.91       37.76      5.15 o 
  -6   2   6       16.73       19.17      2.27 o 
  -5   2   6        0.58        2.04      1.23 o 
  -4   2   6     1038.95     1035.17     11.92 o 
  -3   2   6     1415.54     1490.88     14.85 o 
  -2   2   6     2796.97     3020.62     47.86 o 
  -1   2   6      290.45      319.67      2.87 o 
   0   2   6       69.35       72.27      1.46 o 
   1   2   6     1780.31     1797.81     16.35 o 
   2   2   6       28.65       67.10      3.93 o 
   3   2   6     2551.32     2635.88     25.74 o 
   4   2   6       39.06       29.92      3.93 o 
   5   2   6      547.00      475.54      9.05 o 
   6   2   6       93.56       87.27      7.58 o 
   7   2   6       65.39       59.60     14.61 o 
   8   2   6       43.68       35.30      9.11 o 
  -8   3   6      117.59       98.09      4.72 o 
  -7   3   6       50.61       46.01      6.28 o 
  -6   3   6     1980.89     2009.15     29.15 o 
  -5   3   6     1979.65     1988.72     26.48 o 
  -4   3   6     3592.62     3560.60     36.38 o 
  -3   3   6      119.59      141.04      3.52 o 
  -2   3   6     7519.79     8049.06    100.58 o 
  -1   3   6        3.29        6.59      0.79 o 
   0   3   6      228.06      204.23      1.80 o 
   1   3   6       13.98        4.30      0.72 o 
   2   3   6    20273.86    21746.18     31.63 o 
   3   3   6        3.25        7.65      0.93 o 
   4   3   6     4552.12     4494.31     71.24 o 
   5   3   6        1.94        1.55      1.61 o 
   6   3   6      330.97      353.39      9.55 o 
   7   3   6      439.07      405.07      9.74 o 
  -8   4   6      138.37      125.38      9.18 o 
  -7   4   6       24.47       27.50      4.01 o 
  -6   4   6     2481.10     2554.42     26.59 o 
  -5   4   6     1313.89     1357.55     25.96 o 
  -4   4   6      378.95      387.64      4.21 o 
  -3   4   6    11966.08    12659.16     73.91 o 
  -2   4   6     4754.88     4765.64     71.87 o 
  -1   4   6      431.05      548.95      5.63 o 
   0   4   6     3741.09     3875.80     50.10 o 
   1   4   6        1.09        3.02      0.67 o 
   2   4   6      469.06      485.94      5.15 o 
   3   4   6      566.63      658.71      7.74 o 
   4   4   6      483.94      432.35      7.28 o 
   5   4   6     1481.32     1397.49     20.21 o 
   6   4   6       83.92       83.09      6.20 o 
   7   4   6      133.67      142.54      7.44 o 
  -8   5   6      608.72      676.18     11.46 o 
  -7   5   6       56.14       38.66      5.89 o 
  -6   5   6     1092.75     1125.43     24.10 o 
  -5   5   6     2062.02     2135.09     30.47 o 
  -4   5   6      393.11      391.07      5.25 o 
  -3   5   6     4125.77     4201.78     30.67 o 
  -2   5   6       78.34       86.85      1.50 o 
  -1   5   6     6548.81     6623.60     86.63 o 
   0   5   6      334.85      358.17      3.06 o 
   1   5   6      775.56      656.32      5.73 o 
   2   5   6      506.14      537.55      5.44 o 
   3   5   6     1799.09     1864.11     16.82 o 
   4   5   6        0.38        1.47      0.96 o 
   5   5   6       98.99       79.22      3.51 o 
   6   5   6      588.35      623.76     12.03 o 
   7   5   6       41.71       41.63      9.27 o 
  -8   6   6       95.65       85.25      5.08 o 
  -7   6   6      127.69      137.59      4.21 o 
  -6   6   6      316.20      296.73      4.97 o 
  -5   6   6       11.57        8.14      2.11 o 
  -4   6   6     2160.95     2072.39     25.38 o 
  -3   6   6      307.37      255.12      3.25 o 
  -2   6   6     1274.17     1316.97     16.20 o 
  -1   6   6     2951.04     3389.46     53.42 o 
   0   6   6     1900.41     1892.49     18.90 o 
   1   6   6     3727.79     3907.48     21.67 o 
   2   6   6     2228.87     2224.73     15.60 o 
   3   6   6     4856.00     5052.51     79.27 o 
   4   6   6       30.02       30.28      4.78 o 
   5   6   6      544.52      490.78     10.16 o 
   6   6   6       87.58       91.19      5.39 o 
   7   6   6      441.76      460.29     10.00 o 
  -8   7   6       62.70       83.24      3.84 o 
  -7   7   6      183.23      168.01      4.87 o 
  -6   7   6        7.52        7.68      1.68 o 
  -5   7   6     2001.25     1951.50     30.46 o 
  -4   7   6     1733.48     1657.02     18.69 o 
  -3   7   6      838.54      799.51     21.44 o 
  -2   7   6      100.19       68.10      1.57 o 
  -1   7   6     2520.68     2353.37     92.24 o 
   0   7   6     4109.45     4361.57     77.08 o 
   1   7   6      844.71      871.59      9.37 o 
   2   7   6     4347.59     4394.29     40.26 o 
   3   7   6       24.04       21.90      2.56 o 
   4   7   6     4370.76     4394.38     98.00 o 
   5   7   6       10.44        6.82      1.97 o 
   6   7   6        1.20        4.38      1.74 o 
   7   7   6      160.03      166.75      7.98 o 
  -8   8   6       60.49       50.82      5.60 o 
  -7   8   6       61.33       61.56      7.50 o 
  -6   8   6     2534.81     2618.40     30.34 o 
  -5   8   6      249.32      247.86      5.56 o 
  -4   8   6      406.09      422.76      7.67 o 
  -3   8   6     2421.55     2303.85     21.60 o 
  -2   8   6     1478.28     1553.86     22.97 o 
  -1   8   6        0.10        3.63      1.82 o 
   0   8   6     3624.27     3716.56     44.61 o 
   1   8   6     3065.01     3114.27     32.57 o 
   2   8   6       25.20       56.97      2.81 o 
   3   8   6      722.12      772.04      6.99 o 
   4   8   6     2232.02     2053.48     42.73 o 
   5   8   6       65.55       48.16      5.75 o 
   6   8   6      298.49      326.59     10.44 o 
   7   8   6        1.29       -1.94      3.66 o 
  -8   9   6      285.71      268.61      5.17 o 
  -7   9   6      174.54      158.31      4.43 o 
  -6   9   6      311.92      314.13      6.20 o 
  -5   9   6       64.76       56.68      3.68 o 
  -4   9   6      217.28      176.40      4.34 o 
  -3   9   6      880.73      891.81      9.48 o 
  -2   9   6       74.80       48.19      1.82 o 
  -1   9   6     5980.45     6150.48     76.39 o 
   0   9   6        0.89       11.72      1.04 o 
   1   9   6     3069.94     2973.84     23.86 o 
   2   9   6       64.07       34.76      1.63 o 
   3   9   6     1222.00     1258.45     13.00 o 
   4   9   6       44.63       38.73      3.75 o 
   5   9   6        1.46        1.18      1.73 o 
   6   9   6      713.27      665.34    111.37 o 
   7   9   6       48.84       42.45      8.31 o 
  -7  10   6        0.77        1.32      1.28 o 
  -6  10   6      737.11      702.51      7.89 o 
  -5  10   6     1696.03     1826.87     18.83 o 
  -4  10   6       84.99       74.35      3.93 o 
  -3  10   6     4026.40     3846.92     38.84 o 
  -2  10   6       73.78      112.64      2.48 o 
  -1  10   6      294.20      387.36      5.37 o 
   0  10   6       28.45       16.65      1.80 o 
   1  10   6      167.03      157.26      2.68 o 
   2  10   6        0.93        2.23      1.13 o 
   3  10   6       59.84       71.61      3.75 o 
   4  10   6     1043.59     1027.82     16.50 o 
   5  10   6      278.99      229.49     11.88 o 
   6  10   6        8.19        7.74      2.74 o 
   7  10   6       10.40        7.41      3.90 o 
  -7  11   6       20.08       16.73      2.55 o 
  -6  11   6       87.12       86.32      4.05 o 
  -5  11   6      838.50      835.92     11.08 o 
  -4  11   6      636.83      647.98      9.03 o 
  -3  11   6     1346.22     1385.99     19.42 o 
  -2  11   6      308.33      350.73      5.13 o 
  -1  11   6     8840.30     8991.43     76.16 o 
   0  11   6      302.47      324.69      6.13 o 
   1  11   6     3363.76     3082.00     27.16 o 
   2  11   6     2130.60     2140.78     23.24 o 
   3  11   6      365.00      309.53      3.60 o 
   4  11   6      905.35      876.14     11.39 o 
   5  11   6       22.59       25.00      5.48 o 
   6  11   6      210.18      228.13      8.38 o 
   7  11   6      360.15      366.86     10.14 o 
  -7  12   6      114.52      109.46      3.68 o 
  -6  12   6     1169.14     1165.99     13.22 o 
  -5  12   6      193.48      176.71      3.80 o 
  -4  12   6     2549.16     2555.75     25.97 o 
  -3  12   6     2301.18     2259.97     21.23 o 
  -2  12   6      493.45      477.06      5.86 o 
  -1  12   6       38.88       39.56      5.00 o 
   0  12   6     2559.97     2635.15     11.40 o 
   1  12   6     1892.64     1980.30     21.08 o 
   2  12   6       16.61       24.56      2.93 o 
   3  12   6        1.77        1.15      1.62 o 
   4  12   6     3099.83     3026.05     34.67 o 
   5  12   6       40.98       32.89      4.81 o 
   6  12   6        7.84        4.67      5.51 o 
   7  12   6        8.24        3.69      2.03 o 
  -7  13   6      271.25      276.71      7.73 o 
  -6  13   6      221.69      227.53      4.96 o 
  -5  13   6        0.48        1.90      1.55 o 
  -4  13   6      974.84      967.69     11.47 o 
  -3  13   6        9.11       10.68      1.58 o 
  -2  13   6      611.83      554.03      6.73 o 
  -1  13   6      291.32      284.11      5.09 o 
   0  13   6     2347.66     2436.95     44.30 o 
   1  13   6      453.36      475.53      5.42 o 
   2  13   6       30.08       39.14      4.17 o 
   3  13   6      627.58      638.92      8.87 o 
   4  13   6       25.94       20.87      2.64 o 
   5  13   6      680.64      640.71      9.75 o 
   6  13   6       47.68       38.54      7.97 o 
   7  13   6       17.54        9.33      3.06 o 
  -7  14   6       37.32       26.67      4.85 o 
  -6  14   6     1703.09     1848.48     24.14 o 
  -5  14   6      172.75      179.97      4.06 o 
  -4  14   6      324.94      299.99      8.26 o 
  -3  14   6      801.10      721.24      8.06 o 
  -2  14   6       65.36       64.13      2.17 o 
  -1  14   6        0.89        0.80      1.64 o 
   0  14   6       87.36       53.36      2.37 o 
   1  14   6      208.51      190.99      3.55 o 
   2  14   6       39.15       42.19      2.91 o 
   3  14   6     1499.10     1481.88     17.62 o 
   4  14   6      397.80      339.93      6.56 o 
   5  14   6        8.30        6.21      2.41 o 
   6  14   6        7.03        8.81      3.24 o 
   7  14   6       48.08       21.17      9.40 o 
  -7  15   6      254.72      266.96      7.33 o 
  -6  15   6      315.68      306.02      4.83 o 
  -5  15   6        6.90        4.88      1.41 o 
  -4  15   6      831.82      865.88     10.38 o 
  -3  15   6     1281.18     1357.10     14.39 o 
  -2  15   6     1923.12     1885.77     17.63 o 
  -1  15   6     2586.52     2542.03     47.69 o 
   0  15   6       46.95       37.88      2.62 o 
   1  15   6     2290.85     2244.39     23.60 o 
   2  15   6      476.44      495.59      7.08 o 
   3  15   6       22.94       15.97      2.74 o 
   4  15   6       20.60       17.83      2.65 o 
   5  15   6      280.09      298.36      7.72 o 
   6  15   6      170.86      210.55      9.12 o 
  -7  16   6      110.03       87.33      6.25 o 
  -6  16   6      282.96      277.99      7.25 o 
  -5  16   6        2.24        1.87      1.45 o 
  -4  16   6      206.43      218.74      7.48 o 
  -3  16   6      758.81      754.66     10.52 o 
  -2  16   6      744.95      736.65      8.30 o 
  -1  16   6      349.95      348.68     14.81 o 
   0  16   6      357.90      344.49      6.88 o 
   1  16   6      209.59      212.47     22.20 o 
   2  16   6     1263.50     1316.95     15.91 o 
   3  16   6       12.53       15.48      2.40 o 
   4  16   6      166.95      153.06      3.69 o 
   5  16   6       47.00       43.19      6.20 o 
   6  16   6      222.52      207.67     10.39 o 
  -7  17   6        2.35        1.67      2.05 o 
  -6  17   6      135.10      118.36      4.34 o 
  -5  17   6        5.97        2.27      1.80 o 
  -4  17   6      169.80      161.66      4.20 o 
  -3  17   6      178.34      148.28      3.15 o 
  -2  17   6      119.76      105.55      4.03 o 
  -1  17   6      317.13      309.48      8.30 o 
   0  17   6      399.74      410.57      6.86 o 
   1  17   6     3870.04     3889.51    141.83 o 
   2  17   6      470.82      463.88      8.02 o 
   3  17   6      189.13      181.52      2.63 o 
   4  17   6      245.18      228.71      4.21 o 
   5  17   6        0.88       -1.64      2.24 o 
   6  17   6       95.06       90.35     10.87 o 
  -6  18   6      381.52      401.38      7.44 o 
  -5  18   6       52.12       32.67      5.03 o 
  -4  18   6        0.03        1.31      1.78 o 
  -3  18   6      752.91      767.64     13.81 o 
  -2  18   6      198.62      190.65      3.86 o 
  -1  18   6      694.41      655.97     16.30 o 
   0  18   6      679.49      706.13      9.94 o 
   1  18   6      453.39      361.20     27.37 o 
   2  18   6     2133.54     2248.99     22.48 o 
   3  18   6       86.33       96.74      3.88 o 
   4  18   6       24.41       16.93      2.31 o 
   5  18   6      125.99       90.06      5.83 o 
   6  18   6        0.04       -1.50      2.08 o 
  -6  19   6      338.68      356.45      6.83 o 
  -5  19   6       16.98        6.94      2.11 o 
  -4  19   6      152.43      187.79      4.76 o 
  -3  19   6      204.36      172.01      4.04 o 
  -2  19   6     1165.31     1168.68     24.10 o 
  -1  19   6        0.15        0.61      1.58 o 
   0  19   6      240.70      219.00      4.79 o 
   1  19   6      138.18      157.67      4.39 o 
   2  19   6      103.63       89.43     15.36 o 
   3  19   6      901.54      875.25     10.91 o 
   4  19   6     1189.65     1229.33     16.66 o 
   5  19   6     1366.32     1466.55     27.49 o 
   6  19   6      100.08       80.73     11.13 o 
  -6  20   6       14.19       20.10      6.10 o 
  -5  20   6        3.36        3.48      2.16 o 
  -4  20   6      357.01      350.40      7.32 o 
  -3  20   6      267.18      256.89      4.70 o 
  -2  20   6      922.86      883.39     14.43 o 
  -1  20   6        7.28        3.05      2.03 o 
   0  20   6       21.58       33.78      4.73 o 
   1  20   6      212.18      203.54      3.99 o 
   2  20   6     1338.45     1310.35     13.72 o 
   3  20   6      520.75      524.92      8.98 o 
   4  20   6       55.78       43.82      8.58 o 
   5  20   6       15.08        6.37      2.74 o 
   6  20   6       14.12       13.01      3.65 o 
  -6  21   6        2.79        0.81      2.22 o 
  -5  21   6       88.46       77.47      5.84 o 
  -4  21   6       98.80       82.71      3.49 o 
  -3  21   6      192.46      197.35      3.47 o 
  -2  21   6     1516.33     1626.71     17.75 o 
  -1  21   6      224.03      233.63      7.03 o 
   0  21   6      276.85      278.46      7.21 o 
   1  21   6      117.87      112.14      4.70 o 
   2  21   6       84.96       87.88      4.21 o 
   3  21   6       91.51       83.85      3.42 o 
   4  21   6       43.63       37.53      4.79 o 
   5  21   6      358.84      405.54      8.98 o 
  -5  22   6       11.45        4.57      2.14 o 
  -4  22   6      251.53      256.13      6.18 o 
  -3  22   6      270.56      252.95      4.95 o 
  -2  22   6      121.84      119.85      3.53 o 
  -1  22   6      324.32      321.58      6.69 o 
   0  22   6      686.20      714.04     10.42 o 
   1  22   6       22.23       13.03      3.28 o 
   2  22   6      877.43      981.47     13.30 o 
   3  22   6      640.36      697.65     11.39 o 
   4  22   6        2.07        2.74      2.02 o 
   5  22   6      389.98      408.01     12.78 o 
  -5  23   6      502.74      490.57      8.22 o 
  -4  23   6      136.19      137.35      7.99 o 
  -3  23   6      195.19      188.72      5.47 o 
  -2  23   6      169.90      159.60      3.80 o 
  -1  23   6       79.44       76.10      3.09 o 
   0  23   6      202.66      162.37     12.75 o 
   1  23   6      244.54      263.59      4.69 o 
   2  23   6      886.93      903.72     12.62 o 
   3  23   6       92.20       95.65      4.64 o 
   4  23   6      203.08      220.74      4.70 o 
   5  23   6      350.52      359.08      8.08 o 
  -5  24   6        9.83       10.22      2.68 o 
  -4  24   6       11.13        6.58      2.06 o 
  -3  24   6      239.10      249.74      6.53 o 
  -2  24   6      529.65      507.79      9.76 o 
  -1  24   6      576.81      533.52     10.81 o 
   0  24   6       41.75       29.62      4.30 o 
   1  24   6      134.45      117.52      5.06 o 
   2  24   6       44.53       37.38      6.55 o 
   3  24   6       19.11       15.98      3.46 o 
   4  24   6      282.69      271.04      6.67 o 
  -4  25   6       77.68       80.53      6.32 o 
  -3  25   6       44.02       56.80      9.65 o 
  -2  25   6       63.07       65.33      8.26 o 
  -1  25   6        0.75        0.38      1.33 o 
   0  25   6      358.87      381.30      8.86 o 
   1  25   6        2.32       -0.40      1.90 o 
   2  25   6       12.46       12.70      2.16 o 
   3  25   6       12.89       10.25      3.06 o 
   4  25   6      632.31      663.77     13.83 o 
  -4  26   6        1.00        2.34      1.93 o 
  -3  26   6       32.39       25.05      3.92 o 
  -2  26   6        6.98        3.83      2.65 o 
  -1  26   6       41.30       39.37      5.21 o 
   0  26   6      111.24      117.33      4.03 o 
   1  26   6      526.77      569.91      8.45 o 
   2  26   6       21.10        7.20      1.89 o 
   3  26   6        0.30        1.38      1.16 o 
   4  26   6      227.72      218.81      6.33 o 
  -4  27   6      284.65      334.30     10.37 o 
  -3  27   6        9.75        6.05      1.90 o 
  -2  27   6       57.97       56.07      5.98 o 
  -1  27   6      126.19      104.18      4.28 o 
   0  27   6      475.90      528.91     11.56 o 
   1  27   6       80.56       82.46      4.82 o 
   2  27   6      185.22      195.76      4.02 o 
   3  27   6      132.54      145.18      4.44 o 
  -3  28   6        0.02        1.66      1.83 o 
  -2  28   6        0.04        2.59      1.82 o 
  -1  28   6        4.09        5.50      2.26 o 
   0  28   6       99.43      121.50      8.36 o 
   1  28   6      207.91      221.56      3.70 o 
   2  28   6       21.34       18.32      4.67 o 
   3  28   6       43.76       27.93      7.57 o 
  -2  29   6      190.17      211.81      5.57 o 
  -1  29   6      298.17      310.54      8.84 o 
   0  29   6        0.06        3.45      1.90 o 
   1  29   6       13.65        6.94      2.48 o 
   2  29   6      862.90      983.33     18.83 o 
  -1  30   6       69.45       62.22      6.75 o 
   0  30   6       52.78       44.86      8.22 o 
   1  30   6      125.53      126.39      6.62 o 
  -8   1   7       22.07       20.28      4.92 o 
  -7   1   7      344.15      325.63      6.64 o 
  -6   1   7      103.94       81.61      2.58 o 
  -5   1   7     1248.39     1253.85     14.85 o 
  -4   1   7     6707.26     6696.55     27.93 o 
  -3   1   7       97.29       79.22      3.65 o 
  -2   1   7    14001.97    14873.35    205.45 o 
  -1   1   7       87.57       88.41      1.05 o 
   0   1   7      128.01      131.16      1.08 o 
   1   1   7      536.53      545.90      4.62 o 
   2   1   7      161.65      211.78      3.72 o 
   3   1   7     1688.19     1674.90     25.92 o 
   4   1   7     1269.59     1301.11     33.30 o 
   5   1   7      181.52      195.54      7.34 o 
   6   1   7      979.95     1048.60     21.45 o 
   7   1   7      478.71      425.34     14.04 o 
  -8   2   7        8.93       10.52      2.68 o 
  -7   2   7     1122.70     1219.19     16.13 o 
  -6   2   7      362.44      360.47      5.57 o 
  -5   2   7      654.05      643.85      8.60 o 
  -4   2   7      758.68      682.77     16.53 o 
  -3   2   7     1067.12     1000.34     10.15 o 
  -2   2   7     1593.59     1675.21     12.77 o 
  -1   2   7      562.34      452.96      4.22 o 
   0   2   7     2880.47     2783.31     17.91 o 
   1   2   7       26.76       13.31      1.23 o 
   2   2   7        4.28       16.38      1.06 o 
   3   2   7      318.25      307.93      3.98 o 
   4   2   7      531.78      539.07     11.74 o 
   5   2   7      167.28      146.68      8.52 o 
   6   2   7       84.70      104.35      8.65 o 
   7   2   7      139.44      105.13      9.75 o 
  -8   3   7       40.87       30.02      6.68 o 
  -7   3   7       45.57       40.08      5.84 o 
  -6   3   7      120.33       94.39      3.20 o 
  -5   3   7       75.51       76.73      5.85 o 
  -4   3   7      475.99      466.24      6.07 o 
  -3   3   7      656.60      619.22      6.72 o 
  -2   3   7     1352.10     1444.31     11.04 o 
  -1   3   7     1256.62     1306.09     16.12 o 
   0   3   7       15.24       14.65      1.16 o 
   1   3   7     2413.33     2387.70     23.36 o 
   2   3   7      402.37      432.86      6.20 o 
   3   3   7        0.89        5.53      0.92 o 
   4   3   7     1520.51     1467.63     18.94 o 
   5   3   7       27.71       29.11      5.86 o 
   6   3   7        0.09       -2.79      3.22 o 
   7   3   7      225.68      204.48     11.34 o 
  -8   4   7       25.88       16.10      3.05 o 
  -7   4   7      456.27      446.12      8.06 o 
  -6   4   7       97.83       96.23      3.66 o 
  -5   4   7      967.99      941.63     10.75 o 
  -4   4   7       64.11       88.69      3.29 o 
  -3   4   7     5552.45     5629.86    123.66 o 
  -2   4   7     5485.71     5383.23     65.83 o 
  -1   4   7      263.17      274.84      4.19 o 
   0   4   7     1804.13     1738.83     21.39 o 
   1   4   7     1870.47     2147.12     18.11 o 
   2   4   7     1269.32     1226.44     18.40 o 
   3   4   7      209.91      223.19      2.92 o 
   4   4   7     1001.17      948.64     17.35 o 
   5   4   7        1.71       -1.58      3.40 o 
   6   4   7       37.91       22.35     12.44 o 
   7   4   7       37.35       40.99      8.88 o 
  -8   5   7        0.72        1.93      1.14 o 
  -7   5   7      157.94      167.53      4.00 o 
  -6   5   7        3.30        4.02      1.50 o 
  -5   5   7      675.27      737.68      9.31 o 
  -4   5   7     6655.65     6372.00    127.45 o 
  -3   5   7     2214.82     2245.11     42.96 o 
  -2   5   7     9923.62    10022.30    256.08 o 
  -1   5   7       65.50       47.14      3.21 o 
   0   5   7        4.59        2.85      0.48 o 
   1   5   7      810.08      805.91      7.82 o 
   2   5   7      494.09      463.84      4.79 o 
   3   5   7       80.08       82.02      6.35 o 
   4   5   7     2667.58     2642.56     54.35 o 
   5   5   7      591.24      589.84      9.47 o 
   6   5   7     1250.69     1317.89     26.58 o 
   7   5   7      374.04      361.56      9.71 o 
  -8   6   7       10.51        7.98      1.65 o 
  -7   6   7       22.62       12.68      3.06 o 
  -6   6   7     1428.45     1359.61     16.49 o 
  -5   6   7     1329.15     1268.82     13.06 o 
  -4   6   7     1427.33     1315.02     15.86 o 
  -3   6   7     1436.23     1406.24     16.27 o 
  -2   6   7       16.45       20.38      3.70 o 
  -1   6   7     3073.91     2972.76     18.49 o 
   0   6   7     2114.09     2099.36     17.48 o 
   1   6   7        8.81       20.58      1.98 o 
   2   6   7      265.57      309.47      3.34 o 
   3   6   7     4044.09     4297.60     55.37 o 
   4   6   7     3761.29     3994.86     46.52 o 
   5   6   7      510.58      500.70     14.56 o 
   6   6   7      545.39      625.39     15.09 o 
   7   6   7        0.06       -0.10      2.88 o 
  -8   7   7       11.16        3.47      1.32 o 
  -7   7   7      107.84      109.19      4.41 o 
  -6   7   7     1054.90     1048.57     14.56 o 
  -5   7   7       53.98       44.71      4.90 o 
  -4   7   7      640.02      574.93      7.53 o 
  -3   7   7       13.56       10.39      1.75 o 
  -2   7   7      150.51      135.58      2.72 o 
  -1   7   7     3158.21     3363.56    103.15 o 
   0   7   7      357.21      368.21      5.16 o 
   1   7   7    13706.81    14579.41     59.40 o 
   2   7   7     1316.82     1411.43     12.15 o 
   3   7   7     1159.73     1099.57     13.12 o 
   4   7   7        6.77        9.19      2.56 o 
   5   7   7      444.08      418.51     12.29 o 
   6   7   7       85.48       90.10     10.07 o 
   7   7   7        0.75        5.74      2.46 o 
  -7   8   7      269.97      257.91      6.35 o 
  -6   8   7       23.14       25.12      3.38 o 
  -5   8   7       26.91       30.08      4.38 o 
  -4   8   7      625.00      602.35      7.71 o 
  -3   8   7      518.51      456.39      5.81 o 
  -2   8   7      203.29      219.77      3.55 o 
  -1   8   7     2660.37     2563.02     23.68 o 
   0   8   7     1146.71     1103.70     42.35 o 
   1   8   7        2.60        5.66      1.00 o 
   2   8   7     1512.86     1514.35     14.37 o 
   3   8   7       61.72       41.17      3.38 o 
   4   8   7      525.96      521.82      8.78 o 
   5   8   7       24.48       16.70      3.10 o 
   6   8   7      185.33      230.51      9.19 o 
   7   8   7        7.09        8.63      3.60 o 
  -7   9   7      221.49      205.65      4.13 o 
  -6   9   7       20.68       12.48      3.04 o 
  -5   9   7      192.05      188.95      4.12 o 
  -4   9   7      121.41      113.28      3.20 o 
  -3   9   7     2076.40     2131.58     20.49 o 
  -2   9   7     1172.98     1208.52     29.74 o 
  -1   9   7      442.22      368.02      7.03 o 
   0   9   7       10.31        2.80      0.94 o 
   1   9   7     6228.05     6117.30     77.32 o 
   2   9   7      900.68      835.80     11.66 o 
   3   9   7      297.91      266.72      3.89 o 
   4   9   7     5800.49     6026.55    135.17 o 
   5   9   7        1.64        3.39      1.65 o 
   6   9   7       18.46       22.36      5.25 o 
   7   9   7      448.25      462.22     25.83 o 
  -7  10   7      458.50      440.91      7.81 o 
  -6  10   7     1624.03     1624.39     23.52 o 
  -5  10   7      294.91      303.83      4.48 o 
  -4  10   7     2023.92     1918.04     19.32 o 
  -3  10   7      916.05      956.19     10.41 o 
  -2  10   7      300.94      235.64      3.76 o 
  -1  10   7     1809.55     1840.77     33.29 o 
   0  10   7      159.07       86.70      7.17 o 
   1  10   7       23.18        8.33      1.12 o 
   2  10   7     1451.69     1362.10     30.09 o 
   3  10   7     4200.61     4132.11    129.26 o 
   4  10   7       48.23       42.33      5.34 o 
   5  10   7      601.41      608.35     10.35 o 
   6  10   7      958.89      978.37     21.83 o 
   7  10   7       34.52       22.47      7.25 o 
  -7  11   7        2.18        3.21      1.32 o 
  -6  11   7      184.79      186.79      6.32 o 
  -5  11   7      143.11      125.47      3.89 o 
  -4  11   7      732.74      708.77     10.89 o 
  -3  11   7       85.15       99.19      3.14 o 
  -2  11   7      285.36      261.99      3.41 o 
  -1  11   7      779.73      789.24      8.00 o 
   0  11   7       86.30       67.91      4.65 o 
   1  11   7      444.01      385.31      4.42 o 
   2  11   7      245.68      214.24      3.17 o 
   3  11   7      165.03      152.42      4.48 o 
   4  11   7       17.32       18.16      3.53 o 
   5  11   7       17.65       12.81      2.70 o 
   6  11   7      643.32      721.80     26.59 o 
   7  11   7      110.12      118.83     10.43 o 
  -7  12   7      177.24      163.43      4.22 o 
  -6  12   7        0.52        1.75      1.40 o 
  -5  12   7       76.98       87.58      2.99 o 
  -4  12   7       53.33       47.05      5.52 o 
  -3  12   7     1721.57     1644.43     17.29 o 
  -2  12   7       14.76       15.36      1.66 o 
  -1  12   7     1566.15     1484.48     24.95 o 
   0  12   7     6216.32     6503.54    101.07 o 
   1  12   7      123.52      128.14      2.35 o 
   2  12   7       13.16        5.68      0.92 o 
   3  12   7       34.56       31.26      3.41 o 
   4  12   7      439.05      474.71      8.18 o 
   5  12   7      226.38      198.48      9.59 o 
   6  12   7     1346.65     1355.63    120.71 o 
   7  12   7      347.93      382.07     23.29 o 
  -7  13   7      339.34      351.39     16.77 o 
  -6  13   7     1397.51     1484.05     19.28 o 
  -5  13   7      342.97      347.95      5.66 o 
  -4  13   7      678.53      651.59      9.25 o 
  -3  13   7       35.20       26.94      3.35 o 
  -2  13   7        0.99        0.90      0.81 o 
  -1  13   7     2487.38     2430.13     40.43 o 
   0  13   7     1214.07     1330.61     13.91 o 
   1  13   7     5809.66     5566.52     66.74 o 
   2  13   7      587.29      569.77     23.99 o 
   3  13   7     2354.86     2348.90     23.61 o 
   4  13   7      409.79      387.72      7.25 o 
   5  13   7      197.94      172.36      5.05 o 
   6  13   7       53.60       56.06     11.05 o 
   7  13   7      593.40      629.99     16.26 o 
  -7  14   7      220.17      205.93      5.37 o 
  -6  14   7     1006.04      988.81     13.56 o 
  -5  14   7        2.19        1.35      1.99 o 
  -4  14   7      249.23      203.79      3.14 o 
  -3  14   7      117.82       91.75      3.52 o 
  -2  14   7      194.76      193.45      3.90 o 
  -1  14   7        1.29        0.36      0.78 o 
   0  14   7        8.11        7.86      1.26 o 
   1  14   7       54.92       41.13      2.90 o 
   2  14   7        9.60       10.26      1.70 o 
   3  14   7        0.49        1.65      1.88 o 
   4  14   7       85.33       99.55      8.08 o 
   5  14   7      503.82      461.21      9.84 o 
   6  14   7       29.38       26.11      6.44 o 
  -7  15   7        1.30       -1.12      2.03 o 
  -6  15   7       11.79        6.17      1.51 o 
  -5  15   7      549.86      560.73      7.82 o 
  -4  15   7      631.18      628.59      8.75 o 
  -3  15   7     1730.53     1870.35     27.67 o 
  -2  15   7       13.10        9.58      1.37 o 
  -1  15   7      362.49      350.73      4.57 o 
   0  15   7     1060.82     1121.32     11.96 o 
   1  15   7       21.81       22.28      3.23 o 
   2  15   7     1034.69     1023.52     11.35 o 
   3  15   7     1263.22     1355.27     22.19 o 
   4  15   7     1010.50     1043.26     20.20 o 
   5  15   7       80.03       83.05      3.95 o 
   6  15   7       19.54       13.96      4.81 o 
  -7  16   7      110.65      100.64     14.08 o 
  -6  16   7      663.50      735.96     15.76 o 
  -5  16   7      513.29      496.42      8.31 o 
  -4  16   7     2109.61     2200.57     61.62 o 
  -3  16   7      387.28      318.45      7.09 o 
  -2  16   7     1605.65     1633.23     18.72 o 
  -1  16   7       72.96       61.78      2.82 o 
   0  16   7      171.60      168.39     10.50 o 
   1  16   7      951.95      949.66     12.09 o 
   2  16   7       83.18       88.40      4.02 o 
   3  16   7      213.93      207.26      3.98 o 
   4  16   7       85.94       77.29      6.02 o 
   5  16   7      132.42      125.38      3.82 o 
   6  16   7      574.51      603.28     12.08 o 
  -6  17   7       35.29       25.33      5.58 o 
  -5  17   7      769.26      819.51     12.17 o 
  -4  17   7      448.40      427.39      6.88 o 
  -3  17   7        4.21        4.96      1.72 o 
  -2  17   7       61.08       58.91      3.58 o 
  -1  17   7      128.61      117.06      3.78 o 
   0  17   7     2641.62     2689.87     42.98 o 
   1  17   7     3764.56     3632.65     87.42 o 
   2  17   7        0.04       -1.39      1.39 o 
   3  17   7      992.92      958.70     12.80 o 
   4  17   7      760.90      762.19     11.87 o 
   5  17   7       20.03       15.06      3.50 o 
   6  17   7        4.65        7.53      3.70 o 
  -6  18   7      238.73      254.21      6.76 o 
  -5  18   7       28.21       21.24      4.33 o 
  -4  18   7      615.69      570.47      8.36 o 
  -3  18   7     1297.54     1257.16     32.05 o 
  -2  18   7       19.54       19.87      3.39 o 
  -1  18   7      155.00      119.08      2.82 o 
   0  18   7     1257.42     1207.46     14.50 o 
   1  18   7       62.60       58.26      7.28 o 
   2  18   7       19.47       17.92      3.02 o 
   3  18   7      142.01      134.36      3.41 o 
   4  18   7        1.75        1.17      3.34 o 
   5  18   7      399.06      397.77      6.70 o 
   6  18   7      148.35      156.00     13.77 o 
  -6  19   7        5.01        3.91      1.69 o 
  -5  19   7        5.73        4.86      2.11 o 
  -4  19   7        3.44        1.02      1.23 o 
  -3  19   7        0.47        1.85      1.20 o 
  -2  19   7      988.80      994.80     13.31 o 
  -1  19   7      932.09      916.42     13.71 o 
   0  19   7      179.34      184.87      4.20 o 
   1  19   7      415.23      411.19      6.03 o 
   2  19   7       56.01       60.91      3.90 o 
   3  19   7      532.61      543.67      7.46 o 
   4  19   7       65.54       56.07      5.06 o 
   5  19   7      240.93      270.76      8.09 o 
   6  19   7       30.89       28.59      7.57 o 
  -6  20   7      687.79      740.12     14.47 o 
  -5  20   7       94.42       97.33      5.19 o 
  -4  20   7      263.56      267.30      7.45 o 
  -3  20   7       12.23        9.34      1.92 o 
  -2  20   7        1.41        3.74      1.14 o 
  -1  20   7        7.82        2.92      2.00 o 
   0  20   7        6.29        1.62      1.46 o 
   1  20   7       99.10      100.87      4.20 o 
   2  20   7      106.63       82.56      3.73 o 
   3  20   7       24.82       14.22      3.38 o 
   4  20   7       54.87       59.97      6.48 o 
   5  20   7      472.19      483.25     20.93 o 
  -5  21   7      216.38      245.99     10.56 o 
  -4  21   7      479.79      467.80     11.90 o 
  -3  21   7       20.41       28.48      4.93 o 
  -2  21   7        1.97       -0.83      1.72 o 
  -1  21   7      164.70      145.44      3.86 o 
   0  21   7      593.69      653.36      9.22 o 
   1  21   7      750.04      750.24     10.31 o 
   2  21   7        2.38        2.10      1.38 o 
   3  21   7        7.64        6.37      1.53 o 
   4  21   7      200.94      179.79      9.64 o 
   5  21   7        2.62        0.30      1.68 o 
  -5  22   7       78.52       61.25      8.79 o 
  -4  22   7      106.39      100.57      4.32 o 
  -3  22   7        0.37       -0.82      2.90 o 
  -2  22   7       37.62       16.36      3.72 o 
  -1  22   7      834.63      772.72     19.89 o 
   0  22   7       91.79       90.63      3.25 o 
   1  22   7      766.98      711.39      9.79 o 
   2  22   7        4.62        0.96      1.43 o 
   3  22   7        8.07        9.54      1.69 o 
   4  22   7       24.85       27.02      4.83 o 
   5  22   7       16.24        8.64      2.50 o 
  -5  23   7      862.32      944.69     17.88 o 
  -4  23   7      239.79      239.17      5.69 o 
  -3  23   7      121.66      109.01      5.13 o 
  -2  23   7       75.20       61.34     10.36 o 
  -1  23   7      427.99      414.56      7.81 o 
   0  23   7      839.97      828.04     11.15 o 
   1  23   7      461.54      448.76      7.15 o 
   2  23   7      176.69      179.92      7.40 o 
   3  23   7      113.68      131.14      3.77 o 
   4  23   7        2.72        1.38      2.31 o 
  -5  24   7       48.07       23.25      5.53 o 
  -4  24   7       31.24       25.44      7.27 o 
  -3  24   7       20.02       22.73      3.72 o 
  -2  24   7     1297.38     1345.12     21.25 o 
  -1  24   7       99.90      109.75     12.13 o 
   0  24   7       28.03       14.56      3.20 o 
   1  24   7        3.52        1.53      1.45 o 
   2  24   7      406.52      394.01      6.96 o 
   3  24   7      154.65      126.79      6.08 o 
   4  24   7       28.55       24.38      5.99 o 
  -4  25   7      288.45      271.39      7.18 o 
  -3  25   7      325.88      324.13      6.95 o 
  -2  25   7      679.44      669.76     18.94 o 
  -1  25   7       48.17       37.69      6.54 o 
   0  25   7        0.03        0.88      3.23 o 
   1  25   7      134.06      109.10      3.50 o 
   2  25   7      632.68      640.83     10.68 o 
   3  25   7        3.62       -0.94      1.66 o 
   4  25   7      306.04      320.32      6.85 o 
  -4  26   7       12.96       10.34      3.07 o 
  -3  26   7       27.78       11.13      5.69 o 
  -2  26   7       63.51       55.97      9.31 o 
  -1  26   7      337.82      365.40      7.16 o 
   0  26   7      154.52      156.19      4.96 o 
   1  26   7      417.57      416.30      7.80 o 
   2  26   7       98.15       67.03      3.00 o 
   3  26   7        8.62        2.67      1.84 o 
  -3  27   7        0.01        0.27      2.56 o 
  -2  27   7        0.99        4.22      1.76 o 
  -1  27   7      452.49      494.43     10.85 o 
   0  27   7        6.24        3.60      2.72 o 
   1  27   7       32.55       20.25      4.79 o 
   2  27   7       92.44       88.57      3.83 o 
   3  27   7        1.66       -2.98      3.48 o 
  -3  28   7      375.53      394.60     24.72 o 
  -2  28   7      151.76      154.28      9.54 o 
  -1  28   7      754.70      788.45     18.54 o 
   0  28   7       38.14       29.09      7.36 o 
   1  28   7      216.23      226.14      5.35 o 
   2  28   7       39.03       41.35      7.77 o 
  -2  29   7       27.16       20.06      5.26 o 
  -1  29   7      154.82      160.60     10.53 o 
   0  29   7        0.43        0.47      2.23 o 
   1  29   7      189.10      166.16      5.07 o 
   0  30   7       18.78       17.15      4.08 o 
  -8   0   8      111.28       98.99      6.31 o 
  -7   0   8     1903.92     1946.17     81.10 o 
  -6   0   8      318.96      334.93      6.96 o 
  -5   0   8      545.75      554.76     22.00 o 
  -4   0   8      359.81      389.77      9.28 o 
  -3   0   8      591.10      544.50      8.55 o 
  -2   0   8     1721.86     1891.12     28.56 o 
  -1   0   8     2242.04     2374.22     38.70 o 
   0   0   8      474.91      362.74      6.10 o 
   1   0   8     2140.19     2415.51     16.06 o 
   2   0   8      477.91      481.61      6.61 o 
   3   0   8     3580.78     3664.71     75.70 o 
   4   0   8     2158.15     2254.05     49.63 o 
   5   0   8      247.12      274.49      9.58 o 
   6   0   8        3.86       25.80      8.20 o 
   7   0   8      668.14      645.49     35.44 o 
  -8   1   8       39.64       27.34      4.99 o 
  -7   1   8       21.91       17.50      3.17 o 
  -6   1   8        0.81        1.46      1.10 o 
  -5   1   8     1567.83     1557.68     16.14 o 
  -4   1   8     1839.49     1833.54     32.14 o 
  -3   1   8       57.05       50.26      2.81 o 
  -2   1   8     1422.86     1297.24     10.45 o 
  -1   1   8      761.55      935.47      9.81 o 
   0   1   8       10.01       24.05      0.94 o 
   1   1   8      561.61      540.08      5.83 o 
   2   1   8      508.27      520.13      5.77 o 
   3   1   8        1.04        3.08      2.86 o 
   4   1   8       28.15       18.25      7.06 o 
   5   1   8      488.60      471.80      9.03 o 
   6   1   8     1505.46     1500.34     28.88 o 
   7   1   8       72.75       42.58     10.84 o 
  -8   2   8      201.30      198.41      4.92 o 
  -7   2   8      368.06      368.04      5.64 o 
  -6   2   8      454.86      437.19      6.42 o 
  -5   2   8      794.35      713.42      8.78 o 
  -4   2   8       60.03       77.08      2.24 o 
  -3   2   8      399.38      375.01      5.02 o 
  -2   2   8      879.81      985.66     11.72 o 
  -1   2   8      398.45      439.37      5.46 o 
   0   2   8     1504.32     1387.66     11.55 o 
   1   2   8       59.35       76.90      1.44 o 
   2   2   8     1312.36     1429.64     12.53 o 
   3   2   8      184.83      169.63      4.80 o 
   4   2   8     1327.37     1321.43     21.26 o 
   5   2   8       69.15       60.83     11.02 o 
   6   2   8       10.95        9.98      5.31 o 
   7   2   8      247.22      264.57      9.84 o 
  -8   3   8      374.30      392.64     12.10 o 
  -7   3   8      115.62      113.77      3.41 o 
  -6   3   8       14.20       13.71      2.19 o 
  -5   3   8      467.32      480.04      6.69 o 
  -4   3   8     2944.16     2950.17     40.45 o 
  -3   3   8     2091.32     2263.98     57.21 o 
  -2   3   8     4891.47     4841.91     68.61 o 
  -1   3   8      670.48      699.12     13.84 o 
   0   3   8     2748.02     2579.26     26.55 o 
   1   3   8     2023.68     2049.44     23.36 o 
   2   3   8      343.93      279.81      2.40 o 
   3   3   8       21.59       14.02      1.83 o 
   4   3   8        1.31        7.60      2.48 o 
   5   3   8      802.45      914.86     19.28 o 
   6   3   8       93.16      113.22      7.04 o 
   7   3   8      142.89      195.58      7.05 o 
  -8   4   8       51.47       26.43      5.34 o 
  -7   4   8      610.17      634.43      9.84 o 
  -6   4   8      124.89      115.70      3.72 o 
  -5   4   8      261.69      216.93      3.20 o 
  -4   4   8     1229.50     1152.24     14.26 o 
  -3   4   8      108.35       94.38      3.41 o 
  -2   4   8     1848.30     1923.34     22.95 o 
  -1   4   8     4676.67     4858.56     46.76 o 
   0   4   8     1117.89     1066.04     11.96 o 
   1   4   8       14.27       15.85      1.62 o 
   2   4   8        4.09        9.39      0.97 o 
   3   4   8        0.29        0.87      0.68 o 
   4   4   8       86.17       81.86      7.88 o 
   5   4   8       93.86       91.60      6.72 o 
   6   4   8      380.65      469.07     12.01 o 
   7   4   8       17.84       15.56      3.75 o 
  -7   5   8       41.26       41.80      6.10 o 
  -6   5   8       16.39       16.86      3.00 o 
  -5   5   8      908.39      889.19     11.30 o 
  -4   5   8      494.69      506.99      7.44 o 
  -3   5   8      205.46      243.04      2.78 o 
  -2   5   8      977.66     1057.55     14.50 o 
  -1   5   8        0.60        1.97      1.75 o 
   0   5   8      128.97      150.51      2.64 o 
   1   5   8      254.89      207.11      2.74 o 
   2   5   8      517.14      579.30      5.63 o 
   3   5   8      218.08      188.30      2.95 o 
   4   5   8        0.25        0.23      0.60 o 
   5   5   8      933.54      914.47     19.07 o 
   6   5   8      231.22      231.42     11.23 o 
   7   5   8      211.71      211.34     12.36 o 
  -7   6   8      441.04      445.89      6.35 o 
  -6   6   8       57.61       55.61      4.36 o 
  -5   6   8      950.33      914.06     11.04 o 
  -4   6   8     1815.49     1890.54     21.12 o 
  -3   6   8      808.15      747.09     10.75 o 
  -2   6   8       85.19       68.30      2.19 o 
  -1   6   8     2135.56     2213.48     26.45 o 
   0   6   8       66.37       19.62      1.40 o 
   1   6   8      238.67      251.07      4.60 o 
   2   6   8     3900.80     4079.81     28.63 o 
   3   6   8     1597.48     1462.48     59.42 o 
   4   6   8     2196.10     2238.31     32.88 o 
   5   6   8       87.56       86.47      7.84 o 
   6   6   8        0.04        2.84      4.10 o 
   7   6   8      285.08      298.41      7.66 o 
  -7   7   8       70.02       61.91      3.09 o 
  -6   7   8        4.82        3.34      1.55 o 
  -5   7   8     1834.06     1823.98     19.14 o 
  -4   7   8     1056.85     1076.45     13.05 o 
  -3   7   8       69.51       86.98      2.36 o 
  -2   7   8     7011.17     7240.08     19.15 o 
  -1   7   8      260.85      288.43     14.85 o 
   0   7   8       22.29        8.08      1.71 o 
   1   7   8      860.04      753.81      6.89 o 
   2   7   8      143.17      121.46      3.17 o 
   3   7   8      165.17      125.15      7.60 o 
   4   7   8        6.27        4.41      1.12 o 
   5   7   8        0.37       -0.93      3.33 o 
   6   7   8     1903.52     2030.13     38.49 o 
   7   7   8       41.37       23.34      5.84 o 
  -7   8   8       37.32       35.39      4.43 o 
  -6   8   8        1.20        2.36      1.86 o 
  -5   8   8      611.63      597.74     11.09 o 
  -4   8   8     2889.63     2940.04     47.31 o 
  -3   8   8     1176.42     1261.49     15.11 o 
  -2   8   8      637.87      620.53      9.91 o 
  -1   8   8      500.10      494.37      8.40 o 
   0   8   8      200.53      156.37      2.85 o 
   1   8   8      290.88      274.35      3.95 o 
   2   8   8     1964.40     1949.84     25.02 o 
   3   8   8        7.92        3.58      1.73 o 
   4   8   8       59.83       46.90      6.38 o 
   5   8   8      252.45      274.24     11.27 o 
   6   8   8      204.74      213.63      7.96 o 
   7   8   8      564.19      649.16     30.79 o 
  -7   9   8      164.47      155.72      3.99 o 
  -6   9   8       44.38       44.97      3.77 o 
  -5   9   8      715.59      678.44      9.55 o 
  -4   9   8      162.62      126.37      5.12 o 
  -3   9   8        5.18        2.43      0.80 o 
  -2   9   8      124.91      128.31      3.87 o 
  -1   9   8      101.07      100.12      9.37 o 
   0   9   8      135.86      103.11      2.19 o 
   1   9   8       11.99        4.29      0.71 o 
   2   9   8      676.60      658.02      7.23 o 
   3   9   8      329.47      252.15      4.34 o 
   4   9   8      224.07      215.62      5.60 o 
   5   9   8       29.41       43.51      7.41 o 
   6   9   8        2.92        3.77      3.70 o 
   7   9   8      384.51      407.60     28.45 o 
  -7  10   8        0.89        4.83      1.85 o 
  -6  10   8       35.38       30.98      3.49 o 
  -5  10   8       17.50       15.61      2.77 o 
  -4  10   8       18.25       15.55      2.91 o 
  -3  10   8      221.21      199.59      3.89 o 
  -2  10   8      671.26      633.66      9.38 o 
  -1  10   8     1652.65     1670.55     41.42 o 
   0  10   8       12.73        3.81      1.31 o 
   1  10   8      230.71      207.07      4.06 o 
   2  10   8        7.17        7.66      1.36 o 
   3  10   8      295.54      295.64      6.52 o 
   4  10   8        5.25       -2.29      2.29 o 
   5  10   8       32.00       35.37      6.55 o 
   6  10   8       69.16       68.82      7.18 o 
   7  10   8       10.54        5.32      2.78 o 
  -7  11   8      202.19      201.86      8.51 o 
  -6  11   8       12.88       15.64      3.48 o 
  -5  11   8     1062.65     1052.38     12.95 o 
  -4  11   8        0.02        2.25      1.02 o 
  -3  11   8      602.89      588.11      6.85 o 
  -2  11   8       15.19       10.60      2.60 o 
  -1  11   8      175.55      135.16      3.60 o 
   0  11   8      210.32      210.26      1.36 o 
   1  11   8     2652.10     2578.28     38.92 o 
   2  11   8       11.66        9.56      1.47 o 
   3  11   8     4275.74     4095.23     40.25 o 
   4  11   8       44.86       50.01      4.79 o 
   5  11   8      358.35      353.35     10.62 o 
   6  11   8     1325.94     1390.52     35.88 o 
   7  11   8       31.69       19.04      5.39 o 
  -7  12   8      441.03      429.10     14.56 o 
  -6  12   8      125.00      122.11      3.82 o 
  -5  12   8     1424.79     1455.17     17.22 o 
  -4  12   8       96.48       96.78      3.62 o 
  -3  12   8     3796.90     3856.19     69.98 o 
  -2  12   8       59.77       43.49      2.42 o 
  -1  12   8       52.47       64.10      4.94 o 
   0  12   8     1471.34     1410.97     21.68 o 
   1  12   8        0.04        0.94      0.82 o 
   2  12   8       85.25       73.51      3.45 o 
   3  12   8        6.83       10.64      2.34 o 
   4  12   8      131.44      155.99      6.68 o 
   5  12   8        0.38        0.06      1.02 o 
   6  12   8       41.52       35.60      7.20 o 
  -7  13   8        1.84        7.25      2.57 o 
  -6  13   8      256.33      259.99      5.62 o 
  -5  13   8       40.42       32.02      4.56 o 
  -4  13   8      235.91      203.76      3.27 o 
  -3  13   8      133.86      125.74      2.28 o 
  -2  13   8       13.40        7.26      1.83 o 
  -1  13   8      499.02      508.70     10.75 o 
   0  13   8      203.43      224.01      3.21 o 
   1  13   8        4.98        6.43      1.30 o 
   2  13   8      142.84      135.32      3.77 o 
   3  13   8      348.80      329.37      5.70 o 
   4  13   8      866.97      867.02     12.65 o 
   5  13   8       24.92       25.99      3.67 o 
   6  13   8      198.45      205.05      7.78 o 
  -7  14   8       93.90       79.18      6.45 o 
  -6  14   8       12.28        9.17      2.91 o 
  -5  14   8      194.84      201.74      9.33 o 
  -4  14   8      224.96      220.13      4.21 o 
  -3  14   8      324.46      337.13      5.51 o 
  -2  14   8      603.49      569.00     11.28 o 
  -1  14   8     1801.09     1830.67     24.06 o 
   0  14   8     1295.39     1323.26     13.96 o 
   1  14   8     1232.59     1279.25     13.42 o 
   2  14   8     1547.52     1608.39     17.27 o 
   3  14   8     1040.15     1010.27     12.49 o 
   4  14   8       42.43       22.57      4.55 o 
   5  14   8      580.41      643.29     16.99 o 
   6  14   8      500.64      537.42     10.58 o 
  -6  15   8       35.05       29.22      4.02 o 
  -5  15   8      394.13      411.21      8.38 o 
  -4  15   8       53.87       55.07      6.86 o 
  -3  15   8     1164.32     1149.69     13.06 o 
  -2  15   8      817.48      772.73      9.65 o 
  -1  15   8       39.88       37.34      2.27 o 
   0  15   8       59.12       52.79      2.16 o 
   1  15   8     1813.82     1865.67     21.39 o 
   2  15   8       34.65       27.62      2.43 o 
   3  15   8     1268.82     1270.66     15.73 o 
   4  15   8      413.76      409.40      6.76 o 
   5  15   8      275.56      257.10      8.25 o 
   6  15   8       19.82       12.88      4.77 o 
  -6  16   8      154.59      163.58      6.11 o 
  -5  16   8        0.26        2.68      2.53 o 
  -4  16   8      722.05      703.15     17.96 o 
  -3  16   8       34.55       34.28      3.11 o 
  -2  16   8       14.00        6.82      1.12 o 
  -1  16   8     1040.40     1120.92     15.77 o 
   0  16   8      201.02      168.26      2.79 o 
   1  16   8      272.34      238.74      5.57 o 
   2  16   8       30.90       34.80      3.06 o 
   3  16   8     1377.58     1340.50     13.96 o 
   4  16   8       23.65       24.48      4.08 o 
   5  16   8       59.84       42.84      7.34 o 
   6  16   8       14.08       15.64      6.43 o 
  -6  17   8        2.68        2.89      2.86 o 
  -5  17   8      109.94      115.36      5.08 o 
  -4  17   8       21.16       26.38      4.38 o 
  -3  17   8       21.98       18.98      4.85 o 
  -2  17   8       51.12       34.87      4.25 o 
  -1  17   8      474.43      452.41      9.08 o 
   0  17   8       44.96       52.16      3.91 o 
   1  17   8     1197.62     1170.04     18.73 o 
   2  17   8      146.70      146.06      4.45 o 
   3  17   8      569.16      563.86      8.20 o 
   4  17   8       26.65       14.21      2.67 o 
   5  17   8        3.66        3.05      1.16 o 
   6  17   8      237.05      235.58     16.45 o 
  -6  18   8      437.54      453.10      6.99 o 
  -5  18   8      124.56      120.08      6.46 o 
  -4  18   8      425.30      468.14      8.89 o 
  -3  18   8      179.98      195.90      5.56 o 
  -2  18   8       65.91       49.32      4.60 o 
  -1  18   8      942.63      893.74     15.12 o 
   0  18   8      652.57      574.29      7.27 o 
   1  18   8      193.70      162.46      4.00 o 
   2  18   8       34.80       39.99      6.41 o 
   3  18   8     1366.57     1355.66     17.33 o 
   4  18   8        9.21       12.85      3.14 o 
   5  18   8      428.32      470.28     11.39 o 
  -6  19   8      832.82      834.67     17.48 o 
  -5  19   8      667.36      694.09     12.58 o 
  -4  19   8      168.61      162.06      5.60 o 
  -3  19   8      383.99      381.14      8.81 o 
  -2  19   8     2947.74     3155.63     35.51 o 
  -1  19   8     2573.44     2689.30     30.85 o 
   0  19   8      866.16      820.21     12.28 o 
   1  19   8      176.57      177.85      4.41 o 
   2  19   8        7.89        5.79      1.56 o 
   3  19   8      110.60      103.61      3.32 o 
   4  19   8       97.61       72.58      5.72 o 
   5  19   8      484.84      496.49     14.87 o 
  -5  20   8      273.92      286.14      6.34 o 
  -4  20   8       26.61       17.49      4.07 o 
  -3  20   8      696.12      740.18     12.58 o 
  -2  20   8      237.58      212.92     23.87 o 
  -1  20   8      227.38      204.25     10.41 o 
   0  20   8        4.78        8.29      1.54 o 
   1  20   8      380.93      337.92      6.01 o 
   2  20   8       30.79       31.15      4.77 o 
   3  20   8      137.27      118.21      2.80 o 
   4  20   8        0.73        1.49      1.34 o 
   5  20   8      154.67      152.56     10.98 o 
  -5  21   8      492.18      510.60      9.33 o 
  -4  21   8        2.21        0.33      2.44 o 
  -3  21   8      418.24      476.41      8.73 o 
  -2  21   8      938.86      938.65     15.08 o 
  -1  21   8      328.80      334.76      8.32 o 
   0  21   8        1.18       -0.39      1.31 o 
   1  21   8      290.21      286.26      6.31 o 
   2  21   8      103.22       92.73      3.46 o 
   3  21   8      329.50      330.87     12.46 o 
   4  21   8       78.36       67.18      6.64 o 
   5  21   8       23.27       17.42      3.70 o 
  -5  22   8       42.55       31.74      7.19 o 
  -4  22   8      778.76      788.72     14.05 o 
  -3  22   8       27.19       13.51      2.73 o 
  -2  22   8       70.40       72.80     10.13 o 
  -1  22   8      568.95      580.23      9.70 o 
   0  22   8      486.63      432.90      8.56 o 
   1  22   8      335.70      318.52      6.67 o 
   2  22   8      126.18       97.93      3.79 o 
   3  22   8      518.62      523.96      8.43 o 
   4  22   8       27.16       11.38      3.43 o 
  -5  23   8        0.04        2.49      1.87 o 
  -4  23   8       64.50       67.82      8.48 o 
  -3  23   8       34.40       33.38      7.33 o 
  -2  23   8       57.57       56.87      6.58 o 
  -1  23   8      171.54      155.96      6.21 o 
   0  23   8      475.84      497.01      9.20 o 
   1  23   8      178.50      159.29      3.00 o 
   2  23   8        9.02        6.11      1.82 o 
   3  23   8       30.17       19.08      4.21 o 
   4  23   8       15.03        9.30      1.98 o 
  -4  24   8      210.73      234.68      7.06 o 
  -3  24   8       34.60       30.84      5.28 o 
  -2  24   8       33.59       30.93      5.58 o 
  -1  24   8      182.56      206.52      5.04 o 
   0  24   8       13.56       12.60      3.58 o 
   1  24   8      194.14      172.07     15.30 o 
   2  24   8      150.76      159.31      3.44 o 
   3  24   8       10.81       13.52      4.06 o 
   4  24   8        6.28        7.63      2.31 o 
  -4  25   8       46.92       38.64     10.22 o 
  -3  25   8       42.32       38.39      7.49 o 
  -2  25   8     1955.11     2142.88     36.72 o 
  -1  25   8       74.94       70.13      4.61 o 
   0  25   8      203.09      218.67      4.68 o 
   1  25   8     1330.76     1465.95     24.87 o 
   2  25   8       13.77        5.59      1.84 o 
   3  25   8       24.06       20.70      7.62 o 
  -3  26   8        6.92        5.15      2.27 o 
  -2  26   8       27.66       21.03      9.81 o 
  -1  26   8       98.44      107.64      5.91 o 
   0  26   8       18.35        9.65      2.31 o 
   1  26   8      231.17      240.39      6.24 o 
   2  26   8       61.08       69.28      8.15 o 
   3  26   8       46.45       30.47      9.48 o 
  -3  27   8      529.63      594.10     13.37 o 
  -2  27   8        7.32        3.88      1.89 o 
  -1  27   8      285.02      298.89     19.76 o 
   0  27   8       91.53       74.74      7.71 o 
   1  27   8       68.03       41.48      8.07 o 
   2  27   8      496.77      495.97     15.48 o 
  -2  28   8       29.29       18.52      3.77 o 
  -1  28   8        8.11       10.93      3.67 o 
   0  28   8       54.63       32.54      8.58 o 
   1  28   8      206.18      216.09      8.93 o 
   2  28   8       91.23       82.51      4.04 o 
  -1  29   8        8.97        4.58      1.86 o 
   0  29   8       85.03       81.31      6.70 o 
   1  29   8       23.76       17.71      3.07 o 
  -7   1   9       27.22       31.75      5.71 o 
  -6   1   9      219.40      222.56      4.85 o 
  -5   1   9      100.31       88.54      5.17 o 
  -4   1   9     1419.06     1432.40     18.19 o 
  -3   1   9      789.98      732.44      7.93 o 
  -2   1   9     2644.38     2480.70     27.10 o 
  -1   1   9        1.33        1.38      0.72 o 
   0   1   9     9602.29     9743.48     72.86 o 
   1   1   9     3327.30     3507.81     37.82 o 
   2   1   9      790.33      727.04      6.58 o 
   3   1   9      122.68      117.22      4.27 o 
   4   1   9      655.18      613.31     11.78 o 
   5   1   9        9.30        9.98      3.33 o 
   6   1   9      183.36      177.09      7.06 o 
   7   1   9      875.10      995.49     19.56 o 
  -7   2   9      733.07      743.68     13.20 o 
  -6   2   9       96.50      107.94      3.36 o 
  -5   2   9      753.57      718.99     10.22 o 
  -4   2   9      307.02      269.59     16.22 o 
  -3   2   9      261.25      253.91      3.01 o 
  -2   2   9      928.95      873.61      7.96 o 
  -1   2   9     3082.54     3033.00     25.87 o 
   0   2   9     2305.21     2367.96     52.44 o 
   1   2   9     2369.43     2316.40     14.35 o 
   2   2   9     3624.41     3645.76     23.87 o 
   3   2   9      201.84      163.61      5.92 o 
   4   2   9      110.83      140.01      8.94 o 
   5   2   9      825.02      814.17     18.93 o 
   6   2   9      312.36      352.17     10.30 o 
   7   2   9      446.00      482.67     10.79 o 
  -7   3   9       35.30       35.20      5.86 o 
  -6   3   9      102.76      102.57      4.75 o 
  -5   3   9      328.29      326.90      4.45 o 
  -4   3   9      362.36      383.16      7.30 o 
  -3   3   9       93.76      111.85      3.82 o 
  -2   3   9      744.85      724.69      4.81 o 
  -1   3   9      852.59      868.16      9.02 o 
   0   3   9       20.53        9.19      1.66 o 
   1   3   9      647.36      716.13      5.78 o 
   2   3   9       41.48       55.03      1.96 o 
   3   3   9     1765.99     1795.93     18.56 o 
   4   3   9       33.43       24.74      6.45 o 
   5   3   9        8.69       14.66      3.22 o 
   6   3   9      190.86      190.43      9.29 o 
   7   3   9        6.09        7.16      3.48 o 
  -7   4   9      155.60      165.20      3.20 o 
  -6   4   9      283.49      261.01      6.08 o 
  -5   4   9     1273.51     1342.96     13.72 o 
  -4   4   9      735.20      703.16      9.54 o 
  -3   4   9     3056.85     3237.00     29.15 o 
  -2   4   9       61.85       85.96      5.01 o 
  -1   4   9     1187.43     1082.68     13.40 o 
   1   4   9     1010.07      947.44     10.04 o 
   2   4   9      479.06      396.75      6.01 o 
   3   4   9      460.06      506.50      7.28 o 
   4   4   9      334.76      351.78     11.33 o 
   5   4   9      267.32      218.91     10.48 o 
   6   4   9      102.46      121.91      8.03 o 
   7   4   9       54.34       41.37      8.21 o 
  -7   5   9        0.01        4.56      1.56 o 
  -6   5   9       83.13       82.29      3.40 o 
  -5   5   9      529.44      498.46      6.29 o 
  -4   5   9      762.19      804.14     12.95 o 
  -3   5   9       97.95       77.58      2.10 o 
  -2   5   9     1518.60     1363.23     17.26 o 
  -1   5   9      595.47      612.84      8.56 o 
   1   5   9      423.92      408.74      4.13 o 
   2   5   9      340.09      286.08      3.29 o 
   3   5   9     1673.44     1703.93     19.57 o 
   4   5   9      633.55      527.52     20.18 o 
   5   5   9      116.53      100.95      6.26 o 
   6   5   9      583.54      557.81     26.76 o 
   7   5   9      416.12      445.22     31.95 o 
  -7   6   9      837.90      887.84     14.97 o 
  -6   6   9       13.23       16.68      2.55 o 
  -5   6   9      278.50      252.17      4.71 o 
  -4   6   9     2803.04     2797.98     27.99 o 
  -3   6   9       37.92       37.14      2.98 o 
  -2   6   9      407.25      395.92      6.41 o 
  -1   6   9      504.76      565.33     10.05 o 
   0   6   9       78.51       54.90      2.43 o 
   1   6   9      589.12      553.95      6.41 o 
   2   6   9       34.45       25.67      2.04 o 
   3   6   9      556.42      614.91      8.92 o 
   4   6   9     2244.89     2254.40     32.61 o 
   5   6   9        9.39        9.72      2.11 o 
   6   6   9       46.11       59.91     11.81 o 
   7   6   9        0.02        2.31      4.22 o 
  -7   7   9      264.37      249.34      4.76 o 
  -6   7   9      316.87      331.10      5.96 o 
  -5   7   9      799.07      827.77     11.19 o 
  -4   7   9      798.62      796.37     13.51 o 
  -3   7   9       49.60       53.90      1.96 o 
  -2   7   9      148.78      146.76      3.97 o 
  -1   7   9      525.71      469.09      6.58 o 
   0   7   9     1513.63     1675.49     29.55 o 
   1   7   9        9.94       10.49      1.34 o 
   2   7   9     3272.17     3311.38     29.92 o 
   3   7   9     1481.32     1539.46     25.22 o 
   4   7   9       52.90       39.28      4.93 o 
   5   7   9      122.50      118.72     10.87 o 
   6   7   9      303.14      298.38     10.37 o 
   7   7   9      355.40      337.66     11.42 o 
  -7   8   9      620.77      630.21     13.35 o 
  -6   8   9      155.55      154.36      6.34 o 
  -5   8   9      909.99      940.61     13.22 o 
  -4   8   9       72.61       80.64      3.81 o 
  -3   8   9      207.29      186.96      3.75 o 
  -2   8   9      542.98      552.32      9.47 o 
  -1   8   9      503.55      462.30      7.60 o 
   0   8   9     1321.63     1383.66     21.16 o 
   1   8   9      196.99      177.79      3.65 o 
   2   8   9      420.88      386.42      4.93 o 
   3   8   9      649.46      586.82      9.48 o 
   4   8   9      436.99      445.86      7.23 o 
   5   8   9       31.82       18.43      3.72 o 
   6   8   9       33.41       43.91      8.55 o 
   7   8   9       24.57       20.56      3.66 o 
  -7   9   9       63.51       55.23      6.59 o 
  -6   9   9      382.44      431.54      8.22 o 
  -5   9   9     1905.22     1924.94     23.90 o 
  -4   9   9      362.47      346.93      5.35 o 
  -3   9   9     1591.45     1643.95     18.60 o 
  -2   9   9      851.12      803.51     12.05 o 
  -1   9   9      957.30      910.78     13.27 o 
   0   9   9     1858.79     1877.07     19.79 o 
   1   9   9     1253.74     1422.75     26.98 o 
   2   9   9       43.90       34.48      2.33 o 
   3   9   9       17.82       11.77      2.83 o 
   4   9   9       19.90        8.17      4.16 o 
   5   9   9        4.13        8.88      2.31 o 
   6   9   9      287.00      276.28     11.64 o 
  -7  10   9       48.19       47.51      4.88 o 
  -6  10   9      496.58      499.72      8.51 o 
  -5  10   9      342.88      327.38      4.93 o 
  -4  10   9      311.96      333.02      5.16 o 
  -3  10   9     4451.39     4495.30     70.00 o 
  -2  10   9        1.04        2.01      1.83 o 
  -1  10   9      310.38      270.96      7.56 o 
   0  10   9       10.16        7.93      1.68 o 
   1  10   9       46.77       32.97      2.18 o 
   2  10   9      552.48      557.16     11.03 o 
   3  10   9     1000.97      983.56     11.11 o 
   4  10   9     2642.94     2791.20     51.17 o 
   5  10   9       18.46       18.42      5.27 o 
   6  10   9       75.94       81.02     11.09 o 
  -7  11   9      182.35      174.69      7.13 o 
  -6  11   9        8.35       12.22      3.57 o 
  -5  11   9       15.24       14.79      2.59 o 
  -4  11   9       21.93       23.77      3.60 o 
  -3  11   9      627.74      651.52      8.87 o 
  -2  11   9        1.77        2.01      1.85 o 
  -1  11   9        5.97        9.33      2.68 o 
   0  11   9     1621.87     1663.60     21.35 o 
   1  11   9       40.63       41.00      1.59 o 
   2  11   9       22.15       23.74      2.33 o 
   3  11   9      420.34      429.61      6.77 o 
   4  11   9        0.24        2.55      1.34 o 
   5  11   9       20.45       10.84      4.18 o 
   6  11   9        1.14       -3.36      3.94 o 
  -7  12   9      307.17      316.74      7.04 o 
  -6  12   9       41.60       30.48      7.08 o 
  -5  12   9        4.94        1.21      2.07 o 
  -4  12   9        2.12        0.09      1.11 o 
  -3  12   9        6.72        3.46      1.07 o 
  -2  12   9      120.93      127.30      5.38 o 
  -1  12   9      338.18      350.68      5.92 o 
   0  12   9     1437.57     1419.44     18.15 o 
   1  12   9       13.94        9.32      1.66 o 
   2  12   9      239.46      189.56      7.93 o 
   3  12   9      258.36      242.68      3.71 o 
   4  12   9      100.06       85.63      5.20 o 
   5  12   9      106.66       93.78     13.16 o 
   6  12   9        4.25        9.88      3.75 o 
  -7  13   9       32.55       21.80      5.15 o 
  -6  13   9      451.64      509.94      9.12 o 
  -5  13   9     1464.57     1575.35     20.89 o 
  -4  13   9       27.05       13.14      3.29 o 
  -3  13   9      463.71      489.66      8.57 o 
  -2  13   9      664.84      613.15     11.58 o 
  -1  13   9      178.00      208.76      6.27 o 
   0  13   9      550.35      502.98      9.03 o 
   1  13   9      819.04      837.85     10.56 o 
   2  13   9     1921.50     1930.75     19.98 o 
   3  13   9     1034.73     1055.53      7.67 o 
   4  13   9        0.42        4.12      1.73 o 
   5  13   9      290.84      277.41      7.26 o 
   6  13   9      602.18      596.63     16.15 o 
  -6  14   9      510.03      521.89     11.52 o 
  -5  14   9       33.32       22.05      5.45 o 
  -4  14   9       79.54      104.89      4.77 o 
  -3  14   9       28.36       45.41      7.24 o 
  -2  14   9     3476.93     3545.10     47.84 o 
  -1  14   9      204.95      199.20      6.65 o 
   0  14   9      361.82      354.49      4.44 o 
   1  14   9        0.45        1.28      0.85 o 
   2  14   9      146.78      142.91      5.20 o 
   3  14   9      685.08      674.66     12.26 o 
   4  14   9       68.00       54.30      6.68 o 
   5  14   9     1294.91     1425.36     29.71 o 
   6  14   9       99.21       73.21     13.09 o 
  -6  15   9       84.41       71.47      7.03 o 
  -5  15   9      150.27      140.59      4.85 o 
  -4  15   9      360.23      368.77      7.19 o 
  -3  15   9      189.64      172.68      5.32 o 
  -2  15   9      777.95      768.75     13.67 o 
  -1  15   9      213.91      228.91      5.33 o 
   0  15   9        3.92        2.60      1.17 o 
   1  15   9       62.98       69.10      2.50 o 
   2  15   9       57.45       56.57      3.25 o 
   3  15   9      487.36      439.96      6.98 o 
   4  15   9        6.91        9.59      1.92 o 
   5  15   9      187.50      189.87      6.69 o 
   6  15   9       32.09       27.95      9.50 o 
  -6  16   9      549.29      545.23     15.19 o 
  -5  16   9      404.63      430.16     11.24 o 
  -4  16   9     1058.74     1059.12     16.18 o 
  -3  16   9     2188.27     2272.62     27.94 o 
  -2  16   9      362.70      379.97      7.79 o 
  -1  16   9      430.79      387.98      8.78 o 
   0  16   9      152.99      129.16      5.28 o 
   1  16   9        6.24        8.33      1.63 o 
   2  16   9      597.51      651.56      9.76 o 
   3  16   9      178.70      176.95      4.89 o 
   4  16   9      267.73      288.38      7.31 o 
   5  16   9       41.15       37.34      7.45 o 
   6  16   9       37.58       36.11      7.52 o 
  -6  17   9      104.51       95.37      5.82 o 
  -5  17   9       16.23       11.72      2.72 o 
  -4  17   9       55.70       53.60      8.55 o 
  -3  17   9        1.22       -1.74      3.12 o 
  -2  17   9     1437.99     1455.57     16.83 o 
  -1  17   9      396.40      397.18      7.05 o 
   0  17   9     2184.75     2214.19     25.57 o 
   1  17   9     3929.28     4042.77     38.20 o 
   2  17   9      217.19      206.37      3.36 o 
   3  17   9      862.47      877.15     13.26 o 
   4  17   9      301.91      297.53      7.33 o 
   5  17   9       50.20       52.52      6.52 o 
  -6  18   9       11.20        7.68      1.85 o 
  -5  18   9       85.49       78.60      6.46 o 
  -4  18   9      271.17      295.96     10.37 o 
  -3  18   9       12.13       18.07      3.13 o 
  -2  18   9      554.56      561.19     10.77 o 
  -1  18   9       84.37       77.46      4.96 o 
   0  18   9     1947.47     2011.36     41.58 o 
   1  18   9      341.72      359.37      5.19 o 
   2  18   9      553.75      540.53      7.83 o 
   3  18   9      423.85      391.33      7.04 o 
   4  18   9       14.73       10.30      3.68 o 
   5  18   9      517.20      508.47     16.83 o 
  -5  19   9      185.66      189.87      6.51 o 
  -4  19   9        1.15        3.67      1.86 o 
  -3  19   9      800.97      807.59     16.81 o 
  -2  19   9      445.73      449.75     12.41 o 
  -1  19   9      112.56      134.89      6.22 o 
   0  19   9      158.18       83.26     23.94 o 
   1  19   9        7.64        3.77      1.32 o 
   2  19   9      463.23      457.07      6.68 o 
   3  19   9       97.30       96.70      8.42 o 
   4  19   9      188.40      167.84      4.85 o 
   5  19   9      283.58      324.69     11.30 o 
  -5  20   9       15.70        8.29      3.67 o 
  -4  20   9      469.22      473.20      8.68 o 
  -3  20   9      194.08      171.12      5.58 o 
  -2  20   9      897.36      905.91     13.99 o 
  -1  20   9      126.95      113.81      6.41 o 
   0  20   9      166.86      201.44      4.92 o 
   1  20   9        2.19        0.11      1.45 o 
   2  20   9      294.30      274.27      4.47 o 
   3  20   9      774.13      787.57     11.71 o 
   4  20   9      205.86      187.27      3.75 o 
   5  20   9      785.58      847.58     23.78 o 
  -5  21   9      263.77      296.50      7.88 o 
  -4  21   9       17.10       13.71      3.37 o 
  -3  21   9      251.56      259.84      6.83 o 
  -2  21   9      167.53      163.25      5.34 o 
  -1  21   9      119.75      127.56      5.36 o 
   0  21   9     1161.98     1167.70     20.13 o 
   1  21   9     1595.35     1687.72     25.58 o 
   2  21   9       45.39       47.24      3.88 o 
   3  21   9      524.45      548.96      9.13 o 
   4  21   9      205.03      194.00      5.90 o 
  -5  22   9      445.77      455.95     19.99 o 
  -4  22   9      196.69      188.70      4.91 o 
  -3  22   9        2.91       -0.74      2.68 o 
  -2  22   9      120.93      112.21      7.56 o 
  -1  22   9        0.26        1.15      1.64 o 
   0  22   9      985.93      921.33     12.71 o 
   1  22   9      423.76      429.49     11.19 o 
   2  22   9      356.36      333.26      7.56 o 
   3  22   9       50.95       45.51      5.82 o 
   4  22   9        0.97        0.10      1.81 o 
  -4  23   9      124.07      136.03      6.91 o 
  -3  23   9      140.27      145.10      5.55 o 
  -2  23   9       48.17       52.20      8.57 o 
  -1  23   9      162.01      171.20      5.79 o 
   0  23   9     1000.28     1033.38     20.04 o 
   1  23   9      549.18      558.13     10.35 o 
   2  23   9       54.55       52.48      4.49 o 
   3  23   9      485.37      504.13     16.74 o 
   4  23   9       22.72       11.24      3.19 o 
  -4  24   9       71.74       71.58      6.90 o 
  -3  24   9      131.30      131.41      5.23 o 
  -2  24   9      844.06      894.11     16.92 o 
  -1  24   9      160.47      150.18      4.62 o 
   0  24   9        7.25        7.70      2.75 o 
   1  24   9       32.95       31.94      9.27 o 
   2  24   9      251.53      225.54      5.59 o 
   3  24   9      354.04      345.22      9.09 o 
  -3  25   9        6.63        6.29      2.33 o 
  -2  25   9       59.50       46.90      7.40 o 
  -1  25   9        1.08        2.17      1.43 o 
   0  25   9      119.67      107.43      4.53 o 
   1  25   9       65.32       63.05      5.68 o 
   2  25   9       13.04        8.96      2.50 o 
   3  25   9       23.67        9.70      3.28 o 
  -3  26   9       70.41       66.95      5.97 o 
  -2  26   9      614.99      643.36     18.92 o 
  -1  26   9       29.84       31.37      5.52 o 
   0  26   9       22.79       19.37      4.48 o 
   1  26   9        0.02        1.73      1.54 o 
   2  26   9       65.85       47.71      7.18 o 
  -2  27   9       42.79       38.74      9.27 o 
  -1  27   9        3.24        1.40      1.51 o 
   0  27   9      143.65      152.85      6.04 o 
   1  27   9      104.19      115.10      4.78 o 
   2  27   9      275.34      311.85      9.41 o 
  -1  28   9       76.93       85.46      8.12 o 
   0  28   9      268.02      242.38     16.62 o 
   1  28   9       43.00       30.40      7.77 o 
  -7   0  10     1024.65     1059.16     24.74 o 
  -6   0  10     1005.34     1017.74     19.61 o 
  -5   0  10      863.53      774.91     15.29 o 
  -4   0  10      330.32      365.96      7.69 o 
  -3   0  10       43.77       24.54      3.30 o 
  -2   0  10       38.04       27.20      3.87 o 
  -1   0  10      237.62      201.14      3.64 o 
   0   0  10      318.76      367.13     12.63 o 
   1   0  10     2206.56     2118.31     41.64 o 
   2   0  10      382.09      327.44      8.83 o 
   3   0  10       42.24       42.29      8.81 o 
   4   0  10     1565.92     1629.16     36.64 o 
   5   0  10      599.41      624.64     17.23 o 
   6   0  10      900.42     1046.07     33.60 o 
   7   0  10      875.96      999.33     34.86 o 
  -7   1  10        2.03        2.37      1.87 o 
  -6   1  10        2.73        5.17      2.09 o 
  -5   1  10      181.29      164.45      3.86 o 
  -4   1  10      125.45      126.64      3.79 o 
  -3   1  10      197.81      159.60      3.16 o 
  -2   1  10      118.82      145.47      2.04 o 
  -1   1  10      301.06      319.30      3.39 o 
   0   1  10     6193.31     6603.17     63.74 o 
   1   1  10        6.41        6.93      0.75 o 
   2   1  10     1514.51     1435.45     12.77 o 
   3   1  10      923.98      988.84     20.26 o 
   4   1  10      109.94       84.53     12.72 o 
   5   1  10      101.04      115.11      6.99 o 
   6   1  10       17.29       25.03      5.12 o 
   7   1  10      108.34       90.12      6.01 o 
  -7   2  10       94.64       75.52      3.25 o 
  -6   2  10     1045.32     1035.63     11.98 o 
  -5   2  10       46.97       40.02      4.39 o 
  -4   2  10      524.64      500.38      6.64 o 
  -3   2  10        0.05       -0.72      0.86 o 
  -2   2  10      191.16      189.50      2.71 o 
  -1   2  10     1138.37     1131.02     10.80 o 
   0   2  10       52.74       54.27      2.06 o 
   1   2  10     2412.68     2440.61     16.44 o 
   2   2  10      222.81      217.32      3.13 o 
   3   2  10      106.19      101.20      6.78 o 
   4   2  10      107.87      130.16     10.60 o 
   5   2  10       88.67       77.76      8.04 o 
   6   2  10      195.36      217.66     10.46 o 
   7   2  10        0.86       -2.42      3.51 o 
  -7   3  10        0.06        2.59      1.54 o 
  -6   3  10      258.00      246.89      5.17 o 
  -5   3  10      299.01      295.73      7.57 o 
  -4   3  10     1516.00     1454.86     15.72 o 
  -3   3  10       25.43       21.86      2.15 o 
  -2   3  10      480.78      466.84      3.44 o 
  -1   3  10      134.81      156.42      4.25 o 
   0   3  10     3757.42     3834.66     30.63 o 
   1   3  10       54.38       69.55      1.89 o 
   2   3  10     2248.98     2062.06     33.04 o 
   3   3  10     3848.90     3809.57    128.67 o 
   4   3  10      133.76      123.41      6.39 o 
   5   3  10     1357.47     1405.08     25.53 o 
   6   3  10      167.90      127.88      8.55 o 
   7   3  10       24.26       24.43      5.53 o 
  -7   4  10      523.85      523.32      9.12 o 
  -6   4  10      993.98      977.03     11.53 o 
  -5   4  10      565.26      590.46      8.15 o 
  -4   4  10        4.38        8.23      1.97 o 
  -3   4  10      441.49      470.08     12.89 o 
  -2   4  10      179.05      154.64      3.75 o 
  -1   4  10      273.27      274.93     10.34 o 
   0   4  10      163.76      147.75      9.49 o 
   1   4  10     2014.89     2044.64     17.99 o 
   2   4  10     1654.04     1537.63     14.60 o 
   3   4  10        0.92        0.59      0.58 o 
   4   4  10      270.74      281.96      6.46 o 
   5   4  10      212.91      215.40      6.63 o 
   6   4  10       84.80      116.96      9.14 o 
   7   4  10      405.03      407.07      9.41 o 
  -7   5  10      250.91      258.67      6.09 o 
  -6   5  10      346.85      344.47      4.96 o 
  -5   5  10       11.08        7.48      1.73 o 
  -4   5  10      217.73      181.08      5.95 o 
  -3   5  10     4841.53     5067.91     50.99 o 
  -2   5  10      134.82      108.83      3.25 o 
  -1   5  10     1183.56     1246.45     16.59 o 
   0   5  10     1370.87     1366.73     17.68 o 
   1   5  10      776.84      813.42      8.49 o 
   2   5  10       80.38       88.35      3.81 o 
   3   5  10      197.90      196.17      3.99 o 
   4   5  10      123.95      121.46      6.42 o 
   5   5  10      299.18      285.37      7.66 o 
   6   5  10        9.68       15.28      5.72 o 
  -7   6  10      287.83      258.72      6.47 o 
  -6   6  10      510.24      521.80      9.20 o 
  -5   6  10       53.99       40.48      5.41 o 
  -4   6  10      214.88      229.02      3.62 o 
  -3   6  10        1.18        5.03      1.60 o 
  -2   6  10      392.92      423.60      5.30 o 
  -1   6  10      188.92      143.91      4.42 o 
   0   6  10        0.84        1.36      1.53 o 
   1   6  10      681.07      579.88      6.69 o 
   2   6  10      122.76      100.20      4.31 o 
   3   6  10      328.53      322.55      6.91 o 
   4   6  10       43.28       59.67      5.16 o 
   5   6  10       51.88       43.43      9.29 o 
   6   6  10      683.80      789.81     34.89 o 
  -7   7  10       72.03       62.37      8.10 o 
  -6   7  10      321.14      350.93      6.96 o 
  -5   7  10       14.81        6.37      1.58 o 
  -4   7  10      179.57      191.61      2.54 o 
  -3   7  10      662.88      575.59      6.14 o 
  -2   7  10       26.08       40.57      8.00 o 
  -1   7  10        0.47        1.94      1.43 o 
   0   7  10     4068.37     4045.98     59.32 o 
   1   7  10      136.37      140.21      3.05 o 
   2   7  10      203.37      173.30      4.28 o 
   3   7  10     1830.61     1859.67     23.80 o 
   4   7  10       48.97       40.71      6.84 o 
   5   7  10      900.80      905.18     15.86 o 
   6   7  10       25.35       17.96      4.90 o 
  -7   8  10      656.26      688.44     13.59 o 
  -6   8  10      457.63      452.30      8.11 o 
  -5   8  10      286.46      303.24      6.88 o 
  -4   8  10      426.60      459.58      6.71 o 
  -3   8  10      766.72      815.15     10.38 o 
  -2   8  10      711.68      742.11     20.48 o 
  -1   8  10     2083.37     1998.86     47.37 o 
   0   8  10      776.22      841.79     12.09 o 
   1   8  10     1810.79     1836.49     36.41 o 
   2   8  10     1364.45     1320.71     13.64 o 
   3   8  10      361.02      341.32      7.57 o 
   4   8  10        3.91        3.13      1.07 o 
   5   8  10       58.03       48.10     10.50 o 
   6   8  10      456.89      437.30     24.71 o 
  -7   9  10        4.87        6.26      1.88 o 
  -6   9  10      161.12      158.11      4.51 o 
  -5   9  10        0.61        1.11      1.97 o 
  -4   9  10      217.79      177.03      2.74 o 
  -3   9  10     1096.27     1044.64     13.50 o 
  -2   9  10        1.75        2.03      2.04 o 
  -1   9  10        6.89        4.78      3.14 o 
   0   9  10       63.18       57.30      4.19 o 
   1   9  10        0.75        1.35      0.76 o 
   2   9  10        5.04        5.83      0.82 o 
   3   9  10      172.14      160.83      3.98 o 
   4   9  10        1.08       -1.24      1.24 o 
   5   9  10      827.86      781.26     17.87 o 
   6   9  10       81.31       73.94      8.87 o 
  -7  10  10      411.42      440.74     10.32 o 
  -6  10  10       36.75       43.39      5.71 o 
  -5  10  10      224.41      233.47      8.12 o 
  -4  10  10       12.13       10.92      2.38 o 
  -3  10  10      347.58      307.67      6.49 o 
  -2  10  10       54.04       36.34     10.63 o 
  -1  10  10      980.57     1020.35     15.92 o 
   0  10  10     1149.31     1195.81     46.71 o 
   1  10  10       74.16       69.32      1.73 o 
   2  10  10     1392.14     1316.68     15.16 o 
   3  10  10       50.95       43.73      5.51 o 
   4  10  10      184.59      184.62      7.44 o 
   5  10  10       11.73       11.40      3.49 o 
   6  10  10        3.65        5.04      2.93 o 
  -7  11  10      374.06      403.52     10.24 o 
  -6  11  10      735.85      789.35     14.17 o 
  -5  11  10      577.02      578.72     12.60 o 
  -4  11  10      911.89     1033.30     15.37 o 
  -3  11  10     4894.63     4996.62    119.13 o 
  -2  11  10     2104.85     2213.99     30.00 o 
  -1  11  10     1256.47     1280.79     18.52 o 
   0  11  10     3719.00     3793.87     43.97 o 
   1  11  10      423.78      400.11      8.40 o 
   2  11  10        2.55        2.34      1.06 o 
   3  11  10      715.00      667.37     17.22 o 
   4  11  10     2263.38     2283.06     32.45 o 
   5  11  10        8.27        5.69      2.62 o 
   6  11  10      116.71      119.66      6.91 o 
  -6  12  10       22.97       16.47      3.81 o 
  -5  12  10       58.72       39.08      8.66 o 
  -4  12  10      728.15      689.28     12.57 o 
  -3  12  10      158.77      158.68      4.27 o 
  -2  12  10     1532.90     1566.88     21.62 o 
  -1  12  10      855.80      757.78     13.03 o 
   0  12  10       55.26       53.45      7.29 o 
   1  12  10      445.80      461.05      6.61 o 
   2  12  10      305.72      275.45      6.33 o 
   3  12  10      201.68      188.31      3.62 o 
   4  12  10       12.55        8.28      2.01 o 
   5  12  10      515.68      568.49     10.36 o 
   6  12  10       26.93       23.32      4.84 o 
  -6  13  10        0.01        3.22      1.36 o 
  -5  13  10      176.07      174.31      4.93 o 
  -4  13  10      332.34      311.37     10.74 o 
  -3  13  10      482.22      422.20      7.08 o 
  -2  13  10        0.53        2.14      1.54 o 
  -1  13  10       45.25       48.22      4.31 o 
   0  13  10       11.73       15.17      3.64 o 
   1  13  10      815.90      838.50     10.82 o 
   2  13  10      197.10      174.77      3.95 o 
   3  13  10      604.42      616.27     14.13 o 
   4  13  10      150.96      134.04      3.95 o 
   5  13  10       13.11       11.78      4.05 o 
   6  13  10      138.49      137.87     11.60 o 
  -6  14  10      201.40      187.08      5.77 o 
  -5  14  10      370.29      385.69      9.12 o 
  -4  14  10      214.12      230.27      9.30 o 
  -3  14  10      375.93      413.60      6.57 o 
  -2  14  10       45.83       44.10      5.85 o 
  -1  14  10     1801.18     1795.46     10.92 o 
   0  14  10      198.31      184.49      4.78 o 
   1  14  10     3251.71     3378.02     38.68 o 
   2  14  10     1039.33      958.58     34.41 o 
   3  14  10       85.81       66.12      3.85 o 
   4  14  10      101.55       95.96      4.23 o 
   5  14  10       42.88       26.64      5.32 o 
   6  14  10      452.40      424.43      9.53 o 
  -6  15  10      437.75      459.73     15.79 o 
  -5  15  10      544.58      559.14     15.86 o 
  -4  15  10      184.97      152.44      5.75 o 
  -3  15  10      799.16      856.78     12.57 o 
  -2  15  10      495.42      473.10      7.88 o 
  -1  15  10       15.15       19.11      3.91 o 
   0  15  10     2662.85     2617.19     44.58 o 
   1  15  10        1.01        1.62      1.21 o 
   2  15  10     1018.98     1051.51     10.04 o 
   3  15  10      137.00      134.83      4.98 o 
   4  15  10      339.32      314.94      5.75 o 
   5  15  10      789.31      833.92     19.33 o 
  -6  16  10       16.17        8.11      2.31 o 
  -5  16  10       24.55       28.08      6.79 o 
  -4  16  10      280.38      275.79      7.18 o 
  -3  16  10      331.60      318.57      7.18 o 
  -2  16  10      989.93      992.23     14.94 o 
  -1  16  10      299.14      295.95      7.64 o 
   0  16  10      368.21      364.22      7.20 o 
   1  16  10       65.31       53.47      6.41 o 
   2  16  10        4.15        2.28      1.18 o 
   3  16  10       93.32       84.73      4.54 o 
   4  16  10      151.53      140.59      4.07 o 
   5  16  10      117.98      122.37      6.67 o 
  -6  17  10       57.09       49.91      8.58 o 
  -5  17  10        7.29        0.53      4.79 o 
  -4  17  10      974.46      948.54     13.87 o 
  -3  17  10      551.88      474.35     38.89 o 
  -2  17  10       10.89        9.60      2.88 o 
  -1  17  10        6.54        9.36      2.41 o 
   0  17  10      249.90      244.60      5.47 o 
   1  17  10      153.44      140.30      2.60 o 
   2  17  10       31.94       34.95      4.68 o 
   3  17  10       41.92       24.90      5.33 o 
   4  17  10       89.06       56.52      6.22 o 
   5  17  10       40.80       35.52      5.38 o 
  -5  18  10        0.14        0.50      3.57 o 
  -4  18  10      135.13      120.79      6.08 o 
  -3  18  10      107.68      111.49      5.39 o 
  -2  18  10      416.42      421.61     17.07 o 
  -1  18  10     2644.45     2705.89     36.63 o 
   0  18  10        4.34        4.06      2.50 o 
   1  18  10       75.78       55.93      6.85 o 
   2  18  10      160.99      147.48      3.39 o 
   3  18  10        3.67        2.09      2.30 o 
   4  18  10        0.03       -1.95      1.95 o 
   5  18  10      204.80      234.44     10.24 o 
  -5  19  10      148.81      125.32      5.17 o 
  -4  19  10      889.95      927.29     18.83 o 
  -3  19  10      154.75      148.37      4.47 o 
  -2  19  10      360.34      355.11     10.71 o 
  -1  19  10       35.56       26.76      4.01 o 
   0  19  10      953.34      990.88     15.41 o 
   1  19  10        6.40        2.99      1.80 o 
   2  19  10      525.12      539.56      9.21 o 
   3  19  10      856.44      866.48     12.68 o 
   4  19  10      419.28      419.82      5.48 o 
   5  19  10      269.16      259.98      7.92 o 
  -5  20  10        1.23        0.94      1.55 o 
  -4  20  10      220.94      214.41      5.64 o 
  -3  20  10       41.57       39.78      7.24 o 
  -2  20  10      287.40      254.72      7.02 o 
  -1  20  10      320.81      359.38      6.94 o 
   0  20  10      239.31      216.90      6.48 o 
   1  20  10       64.10       72.28      4.42 o 
   2  20  10        6.36        3.60      1.35 o 
   3  20  10      148.71      148.28     26.44 o 
   4  20  10        1.41        1.06      6.02 o 
  -5  21  10       16.92       13.24      4.63 o 
  -4  21  10       92.50      101.54      6.65 o 
  -3  21  10       56.36       45.18     10.20 o 
  -2  21  10      280.65      271.52      5.70 o 
  -1  21  10      186.09      179.20      9.48 o 
   0  21  10      144.78      139.53      5.13 o 
   1  21  10       37.85       27.39      5.96 o 
   2  21  10      209.18      210.80      7.50 o 
   3  21  10      561.87      604.11     13.79 o 
   4  21  10        1.51        4.40      3.22 o 
  -4  22  10       53.57       38.24      9.06 o 
  -3  22  10       30.63       22.61      4.59 o 
  -2  22  10      360.01      354.54      9.11 o 
  -1  22  10      104.64       94.76      5.32 o 
   0  22  10      183.76      176.00      4.32 o 
   1  22  10       85.81       75.67     10.34 o 
   2  22  10      167.07      157.10      7.26 o 
   3  22  10       15.26       10.00      5.48 o 
   4  22  10        7.22        8.80      2.98 o 
  -4  23  10      209.22      208.44      6.51 o 
  -3  23  10      285.80      281.77      6.00 o 
  -2  23  10        1.51        3.46      1.66 o 
  -1  23  10        1.53        3.30      1.76 o 
   0  23  10      466.81      487.61      7.81 o 
   1  23  10        1.66        0.68      2.17 o 
   2  23  10       36.71       25.26      9.54 o 
   3  23  10      345.24      414.20      9.78 o 
  -3  24  10       22.91       16.43      4.46 o 
  -2  24  10       17.91       10.92      4.25 o 
  -1  24  10      173.70      175.38      7.58 o 
   0  24  10      524.62      558.46     12.41 o 
   1  24  10       14.70        8.17      2.42 o 
   2  24  10      214.45      227.23     14.40 o 
   3  24  10       34.12       20.64      5.34 o 
  -3  25  10       16.33       13.33      3.66 o 
  -2  25  10       36.30       27.79      5.66 o 
  -1  25  10        1.03        1.13      1.99 o 
   0  25  10      294.23      304.12      5.68 o 
   1  25  10        1.28        2.45      1.33 o 
   2  25  10        9.33        5.39      5.13 o 
  -2  26  10        6.87        4.35      1.75 o 
  -1  26  10       89.01       89.95      5.68 o 
   0  26  10        0.00        0.09      1.93 o 
   1  26  10       91.60       70.29      4.01 o 
   2  26  10      425.18      419.82     10.49 o 
  -1  27  10       86.67       77.58      8.39 o 
   0  27  10      142.31      144.86      6.04 o 
   1  27  10       11.36        5.68      2.40 o 
  -7   1  11      514.17      571.21      9.76 o 
  -6   1  11     1214.99     1276.49     17.89 o 
  -5   1  11      202.42      203.51      3.84 o 
  -4   1  11      601.13      591.15      7.55 o 
  -3   1  11      663.88      663.90      7.39 o 
  -2   1  11     2054.10     1936.40     19.51 o 
  -1   1  11     2861.55     2825.92     23.23 o 
   0   1  11      229.36      219.59      2.70 o 
   1   1  11      471.06      461.62      4.87 o 
   2   1  11      292.45      270.66      4.46 o 
   3   1  11       74.67       60.54      3.34 o 
   4   1  11      820.14      845.59     16.97 o 
   5   1  11     1098.33     1151.33     26.61 o 
   6   1  11      224.10      196.91     13.81 o 
  -7   2  11        2.04        4.39      2.68 o 
  -6   2  11       72.98       42.40      3.28 o 
  -5   2  11      231.56      261.23      3.64 o 
  -4   2  11      773.38      799.16     10.17 o 
  -3   2  11     3900.77     3889.25     65.76 o 
  -2   2  11      837.99      791.61     10.03 o 
  -1   2  11      331.46      329.33      3.17 o 
   0   2  11       72.45       63.50      2.66 o 
   1   2  11     1937.04     2020.71     18.81 o 
   2   2  11     1191.65     1093.64     10.69 o 
   3   2  11     2970.94     2947.61     45.84 o 
   4   2  11     1185.80     1244.73     22.96 o 
   5   2  11        1.58        4.94      2.28 o 
   6   2  11      712.03      815.28     17.67 o 
  -7   3  11       87.59       79.37      5.72 o 
  -6   3  11      611.44      617.61     13.48 o 
  -5   3  11        0.05        1.48      1.32 o 
  -4   3  11       57.46       64.85      4.85 o 
  -3   3  11        7.35       10.46      1.46 o 
  -2   3  11      339.22      355.53      7.27 o 
  -1   3  11     3175.89     3110.23     40.67 o 
   0   3  11      463.57      444.00      5.79 o 
   1   3  11       84.25       78.94      2.05 o 
   2   3  11     1572.78     1605.93     18.76 o 
   3   3  11        0.87        0.43      0.62 o 
   4   3  11       53.19       46.36      8.58 o 
   5   3  11      467.65      418.37     11.41 o 
   6   3  11       41.88       40.83      7.75 o 
  -7   4  11       63.77       70.58      4.98 o 
  -6   4  11      331.60      331.14      6.72 o 
  -5   4  11       31.89       23.04      3.64 o 
  -4   4  11      867.28      930.24     12.20 o 
  -3   4  11      323.93      307.99      4.65 o 
  -2   4  11      416.93      400.49      9.35 o 
  -1   4  11       93.60      100.57      3.64 o 
   0   4  11      229.95      201.60      2.66 o 
   1   4  11      671.73      653.82     11.01 o 
   2   4  11      900.94      946.62      9.29 o 
   3   4  11     1363.19     1335.66     25.21 o 
   4   4  11       64.83       58.72      4.99 o 
   5   4  11      656.83      665.71     17.49 o 
   6   4  11      282.99      331.96     18.20 o 
  -7   5  11      729.43      800.76     16.21 o 
  -6   5  11     1161.90     1234.01     21.42 o 
  -5   5  11      914.40      859.29     60.54 o 
  -4   5  11       56.41       50.24      2.62 o 
  -3   5  11     1913.56     1967.96     19.92 o 
  -2   5  11     1026.53      968.50     13.56 o 
  -1   5  11     1090.20      993.49     24.22 o 
   0   5  11      273.19      264.84      2.51 o 
   1   5  11      584.07      617.70      7.77 o 
   2   5  11     1660.17     1532.34     30.02 o 
   3   5  11      293.88      237.97      8.46 o 
   4   5  11      128.44      119.28      6.76 o 
   5   5  11      660.22      688.18     15.57 o 
   6   5  11       18.68        8.52      3.33 o 
  -7   6  11      119.74      125.03      5.38 o 
  -6   6  11       32.51       26.02      5.91 o 
  -5   6  11     1358.46     1292.99     19.04 o 
  -4   6  11      133.74      139.19      2.93 o 
  -3   6  11     2345.73     2369.09     29.07 o 
  -2   6  11      207.97      227.22      6.41 o 
  -1   6  11      319.17      335.12      5.61 o 
   0   6  11      669.77      704.28     16.28 o 
   1   6  11     1533.01     1559.93     17.90 o 
   2   6  11     2114.52     2103.07     21.34 o 
   3   6  11      380.64      408.94      8.62 o 
   4   6  11     3887.48     4081.24     33.84 o 
   5   6  11      541.72      595.85     12.84 o 
   6   6  11      106.74      125.23     13.80 o 
  -7   7  11      312.83      315.05      9.31 o 
  -6   7  11       32.69       35.02      5.80 o 
  -5   7  11      610.86      639.86     12.80 o 
  -4   7  11      135.61      147.05      4.18 o 
  -3   7  11      129.69      133.05      4.48 o 
  -2   7  11      388.24      376.59      6.34 o 
  -1   7  11      148.10      146.18      6.05 o 
   0   7  11     2809.49     2952.32     35.77 o 
   1   7  11     1527.81     1564.62     18.29 o 
   2   7  11      142.20      152.98      3.30 o 
   3   7  11        0.09        1.24      1.53 o 
   4   7  11      547.15      520.96     11.13 o 
   5   7  11      186.72      198.57     16.45 o 
   6   7  11      415.87      454.27     11.23 o 
  -7   8  11      237.16      261.12      7.37 o 
  -6   8  11       41.49       38.15      8.32 o 
  -5   8  11        0.19        1.88      1.91 o 
  -4   8  11      705.98      713.52     18.25 o 
  -3   8  11      466.17      507.09      6.80 o 
  -2   8  11      465.16      429.21      7.29 o 
  -1   8  11     1260.60     1349.39     20.10 o 
   0   8  11      325.53      325.07      6.37 o 
   1   8  11      336.06      329.20     11.03 o 
   2   8  11      257.08      234.41      4.66 o 
   3   8  11      515.42      481.91     11.42 o 
   4   8  11      582.41      612.05     16.26 o 
   5   8  11        4.81        6.37      2.65 o 
   6   8  11      151.30      168.54      6.80 o 
  -6   9  11      748.31      768.27     13.47 o 
  -5   9  11        2.65       -2.36      2.36 o 
  -4   9  11        5.70        2.08      1.90 o 
  -3   9  11      592.57      532.59      5.73 o 
  -2   9  11       54.76       48.27      5.19 o 
  -1   9  11     6758.22     6862.68     79.91 o 
   0   9  11     2222.73     2333.54     34.00 o 
   1   9  11      685.62      721.92      9.27 o 
   2   9  11     4471.39     4584.31     42.12 o 
   3   9  11      321.62      290.44      7.00 o 
   4   9  11      258.10      234.54      8.85 o 
   5   9  11     1173.78     1210.60     27.42 o 
   6   9  11      535.92      665.84     17.81 o 
  -6  10  11      456.01      460.32     14.30 o 
  -5  10  11        4.43        6.87      3.60 o 
  -4  10  11     1220.34     1162.67     16.26 o 
  -3  10  11      812.47      673.75     10.34 o 
  -2  10  11     1773.19     1794.75     21.27 o 
  -1  10  11      778.72      773.82     17.69 o 
   0  10  11     1339.18     1343.67     17.26 o 
   1  10  11     4329.27     4380.88     43.12 o 
   2  10  11      677.58      617.30      8.90 o 
   3  10  11       15.94       20.51      5.40 o 
   4  10  11      962.76      987.41     20.91 o 
   5  10  11     2174.64     2477.33     50.02 o 
   6  10  11        6.12        5.00      2.76 o 
  -6  11  11        3.33        4.66      1.70 o 
  -5  11  11      151.55      161.91      4.92 o 
  -4  11  11       21.76       15.92      4.11 o 
  -3  11  11      208.44      190.96      7.66 o 
  -2  11  11       39.30       47.40      7.48 o 
  -1  11  11      454.11      472.02      7.84 o 
   0  11  11      672.25      681.51     12.23 o 
   1  11  11      154.34      152.18      3.75 o 
   2  11  11      734.84      760.62     13.60 o 
   3  11  11       36.27       37.84      4.28 o 
   4  11  11       11.21        9.52      2.80 o 
   5  11  11       23.23       13.62      5.24 o 
   6  11  11      154.27      158.11      5.86 o 
  -6  12  11        0.04        2.90      1.85 o 
  -5  12  11      916.71      912.12     15.97 o 
  -4  12  11       70.53       65.09     10.12 o 
  -3  12  11        6.74        5.79      2.59 o 
  -2  12  11       13.96        9.17      2.63 o 
  -1  12  11      194.00      209.81      8.24 o 
   0  12  11       26.51       30.90      4.70 o 
   1  12  11      656.55      644.09      7.92 o 
   2  12  11     1895.18     1902.64     22.71 o 
   3  12  11      141.55      162.18      5.70 o 
   4  12  11      448.68      435.61      9.85 o 
   5  12  11        3.26        1.86      2.35 o 
   6  12  11       46.73       54.27      7.46 o 
  -6  13  11      422.50      412.36      8.66 o 
  -5  13  11      508.05      580.03     11.07 o 
  -4  13  11      229.01      214.79      5.81 o 
  -3  13  11     1022.92     1044.95     14.84 o 
  -2  13  11      275.88      272.35      5.94 o 
  -1  13  11     2158.13     2263.01     26.39 o 
   0  13  11      639.72      634.40     10.89 o 
   1  13  11       28.87       24.42      2.53 o 
   2  13  11      697.18      728.11     10.77 o 
   3  13  11       58.42       51.35      4.80 o 
   4  13  11        7.17        5.28      1.78 o 
   5  13  11       95.00       91.72     11.67 o 
  -6  14  11      129.00      138.72      4.79 o 
  -5  14  11        0.04        3.00      2.19 o 
  -4  14  11      129.85      138.09      5.07 o 
  -3  14  11        0.56        3.56      1.84 o 
  -2  14  11        5.66        4.52      2.03 o 
  -1  14  11     3811.96     3995.49     42.80 o 
   0  14  11      624.07      620.63     11.12 o 
   1  14  11      622.40      576.85      9.42 o 
   2  14  11        2.44        1.85      1.07 o 
   3  14  11      117.30      117.35      3.64 o 
   4  14  11       53.08       49.89      5.08 o 
   5  14  11      124.97      103.66      5.48 o 
  -6  15  11      211.43      176.82      6.08 o 
  -5  15  11      134.70      140.94      5.49 o 
  -4  15  11       94.87       92.77      4.62 o 
  -3  15  11       35.45       27.37     10.14 o 
  -2  15  11      242.27      219.40      5.23 o 
  -1  15  11      973.05      981.62     16.01 o 
   0  15  11       45.61       36.71      8.36 o 
   1  15  11       37.40       37.51      7.52 o 
   2  15  11       10.56        8.91      1.85 o 
   3  15  11       28.66       17.24      3.92 o 
   4  15  11        0.01        3.01      2.28 o 
   5  15  11       32.03       30.12      7.11 o 
  -5  16  11       84.52       89.23      7.60 o 
  -4  16  11       57.14       64.07      5.22 o 
  -3  16  11      100.12       79.40      4.83 o 
  -2  16  11      638.66      635.36     14.79 o 
  -1  16  11      705.71      695.85     10.11 o 
   0  16  11      179.83      172.00      6.68 o 
   1  16  11     2766.46     2864.56     37.32 o 
   2  16  11       32.68       26.55      4.60 o 
   3  16  11      335.46      365.55      7.24 o 
   4  16  11       38.06       23.84      5.06 o 
   5  16  11      206.14      230.69      8.26 o 
  -5  17  11       39.89       26.24      4.53 o 
  -4  17  11      923.69      935.10     20.94 o 
  -3  17  11        9.76        7.31      2.02 o 
  -2  17  11        0.63        2.30      1.53 o 
  -1  17  11       78.85       69.55      3.82 o 
   0  17  11       78.90       59.34      4.46 o 
   1  17  11      725.89      698.91     10.84 o 
   2  17  11      337.42      345.11     11.47 o 
   3  17  11       19.27       17.54      5.18 o 
   4  17  11       77.66       89.79      3.61 o 
   5  17  11      656.84      673.07     24.48 o 
  -5  18  11       84.23       92.40      5.57 o 
  -4  18  11     1088.19     1181.84     20.17 o 
  -3  18  11        0.35        0.57      2.43 o 
  -2  18  11      284.21      292.99      6.75 o 
  -1  18  11      172.10      156.05      4.39 o 
   0  18  11      911.76      909.93     15.30 o 
   1  18  11      486.38      441.29      8.79 o 
   2  18  11      347.27      332.06     13.22 o 
   3  18  11      348.12      359.56     21.11 o 
   4  18  11        9.57       -0.64      5.80 o 
  -5  19  11       11.38       12.01      3.64 o 
  -4  19  11       37.89       39.29      8.62 o 
  -3  19  11       10.00        7.63      2.27 o 
  -2  19  11       19.49       15.30      3.05 o 
  -1  19  11       47.77       56.07      6.48 o 
   0  19  11      261.18      233.91     16.96 o 
   1  19  11        5.45        6.16      2.20 o 
   2  19  11      490.91      482.99     16.29 o 
   3  19  11       55.69       39.71      8.89 o 
   4  19  11       11.87       10.50      5.22 o 
  -4  20  11       43.59       32.16      8.09 o 
  -3  20  11      108.98      107.15      3.66 o 
  -2  20  11       12.99        8.44      2.24 o 
  -1  20  11      148.83      143.04      8.37 o 
   0  20  11      488.23      534.14     10.79 o 
   1  20  11      955.64      977.57     19.61 o 
   2  20  11      112.88      125.85      5.31 o 
   3  20  11       30.35       17.90      5.59 o 
   4  20  11       19.01       10.78      4.82 o 
  -4  21  11       10.54        9.33      2.97 o 
  -3  21  11       99.72      108.81      6.46 o 
  -2  21  11      185.78      172.34      9.21 o 
  -1  21  11      114.12      115.00      4.31 o 
   0  21  11      161.61      146.16      4.88 o 
   1  21  11       51.44       52.30     10.28 o 
   2  21  11      332.76      335.11     10.41 o 
   3  21  11       57.03       67.85      9.43 o 
   4  21  11      124.62       91.12     21.01 o 
  -4  22  11      181.23      177.91      7.17 o 
  -3  22  11      806.20      902.49     23.69 o 
  -2  22  11        2.14        0.80      2.20 o 
  -1  22  11       23.10       18.94      3.95 o 
   0  22  11      156.82      153.23      4.37 o 
   1  22  11      253.53      244.11      6.11 o 
   2  22  11      254.30      282.68     16.46 o 
   3  22  11      105.64      114.64     12.76 o 
  -3  23  11        1.43        6.59      2.19 o 
  -2  23  11      147.31      155.29      6.00 o 
  -1  23  11      146.67      138.70      4.70 o 
   0  23  11       31.96       29.36      5.52 o 
   1  23  11      150.34      127.90      4.84 o 
   2  23  11      299.60      302.52     10.75 o 
   3  23  11       78.39       80.84      4.54 o 
  -3  24  11       36.86       30.66      7.28 o 
  -2  24  11      162.34      156.91      8.51 o 
  -1  24  11      837.35      829.96     12.20 o 
   0  24  11      206.19      212.39      5.48 o 
   1  24  11       34.09       20.01      4.34 o 
   2  24  11        6.37        4.58      1.90 o 
  -2  25  11       12.20        5.15      2.49 o 
  -1  25  11      310.00      314.07      7.04 o 
   0  25  11        0.03        1.89      2.31 o 
   1  25  11       79.04       63.73      3.18 o 
   2  25  11       11.91       10.32      5.80 o 
  -1  26  11       19.11       24.95      5.13 o 
   0  26  11        1.87        1.60      2.07 o 
   1  26  11        0.80        0.99      1.77 o 
  -7   0  12      106.82      113.84      7.22 o 
  -6   0  12      418.75      451.34     13.51 o 
  -5   0  12       78.06       83.00      4.27 o 
  -4   0  12     1632.66     1625.34     25.14 o 
  -3   0  12      265.27      296.93      6.77 o 
  -2   0  12     1665.72     1685.53     19.30 o 
  -1   0  12       22.19       21.24      2.56 o 
   0   0  12     4304.67     4225.35     66.81 o 
   1   0  12      399.99      366.26      8.04 o 
   2   0  12       36.77       25.32      3.18 o 
   3   0  12      569.41      565.31     17.32 o 
   4   0  12      497.88      475.91     24.08 o 
   5   0  12      419.78      341.19     10.20 o 
   6   0  12        8.53        8.14      4.85 o 
  -7   1  12      564.37      573.35     14.02 o 
  -6   1  12      116.23      107.56      4.46 o 
  -5   1  12        3.23        0.44      1.08 o 
  -4   1  12      716.22      745.65     13.96 o 
  -3   1  12      603.20      629.52      7.93 o 
  -2   1  12      171.33      164.81      3.81 o 
  -1   1  12      228.29      178.74      3.00 o 
   0   1  12      251.27      220.67     11.54 o 
   1   1  12        1.82        0.58      1.75 o 
   2   1  12      343.66      324.44      5.34 o 
   3   1  12      238.92      199.65      9.21 o 
   4   1  12      496.98      436.55     10.76 o 
   5   1  12        0.05        2.48      2.04 o 
   6   1  12       35.93       41.18     11.64 o 
  -7   2  12      140.74      110.49     11.03 o 
  -6   2  12        0.97        4.14      1.71 o 
  -5   2  12      253.69      221.52     20.27 o 
  -4   2  12      164.67      160.44      4.42 o 
  -3   2  12       32.64       38.64      3.61 o 
  -2   2  12      883.89      895.20     10.82 o 
  -1   2  12       13.47       12.94      1.80 o 
   0   2  12     1220.44     1215.23     17.02 o 
   1   2  12        4.14        3.05      0.89 o 
   2   2  12      293.71      280.67      4.83 o 
   3   2  12      513.83      460.80      7.32 o 
   4   2  12        7.70        4.63      2.50 o 
   5   2  12      111.64      120.26      5.70 o 
   6   2  12       38.60       18.24      5.20 o 
  -7   3  12      744.28      760.77     48.71 o 
  -6   3  12      212.89      196.51      4.74 o 
  -5   3  12      678.40      687.83      7.81 o 
  -4   3  12     2106.14     2034.71     42.72 o 
  -3   3  12     4726.79     4729.32     80.83 o 
  -2   3  12       78.04       58.56      3.06 o 
  -1   3  12     1219.53     1145.75     12.09 o 
   0   3  12      946.57      946.99     10.39 o 
   1   3  12        0.04        1.77      0.89 o 
   2   3  12       11.76       11.81      2.32 o 
   3   3  12      373.69      362.06      9.24 o 
   4   3  12        4.92        6.71      2.34 o 
   5   3  12       13.34       14.32      4.28 o 
   6   3  12      263.15      342.90      9.50 o 
  -7   4  12        1.13        0.62      1.75 o 
  -6   4  12       29.50       24.41      5.64 o 
  -5   4  12      325.02      294.88      6.98 o 
  -4   4  12       33.78       20.08      3.60 o 
  -3   4  12      190.19      173.18     13.33 o 
  -2   4  12     1072.97     1055.51     25.87 o 
  -1   4  12      150.72      143.30      4.04 o 
   0   4  12     2839.81     2952.45     46.14 o 
   1   4  12     1259.01     1230.01     13.00 o 
   2   4  12      297.69      293.02      4.14 o 
   3   4  12      694.99      686.71     15.67 o 
   4   4  12      345.14      357.66     11.67 o 
   5   4  12       56.44       55.34      6.24 o 
   6   4  12      845.95      908.76     25.41 o 
  -6   5  12        3.62        3.05      3.87 o 
  -5   5  12      292.77      289.41      6.35 o 
  -4   5  12      492.71      521.03     10.14 o 
  -3   5  12        0.97        1.76      1.95 o 
  -2   5  12        0.81        1.43      1.35 o 
  -1   5  12      744.95      786.51     29.92 o 
   0   5  12        1.42        0.83      0.65 o 
   1   5  12      202.25      185.33      3.24 o 
   2   5  12      334.73      328.95      5.68 o 
   3   5  12       46.03       18.34     12.04 o 
   4   5  12      219.77      201.99      7.18 o 
   5   5  12        0.29        1.50      2.13 o 
   6   5  12        0.84        5.81      3.25 o 
  -6   6  12       27.04       12.13      3.40 o 
  -5   6  12      747.38      750.14     13.10 o 
  -4   6  12      952.98      966.51     14.50 o 
  -3   6  12       31.95       45.20      7.37 o 
  -2   6  12     1651.55     1688.40     19.62 o 
  -1   6  12       84.42       85.49      6.00 o 
   0   6  12      369.37      310.46      5.01 o 
   1   6  12      231.71      213.13      4.24 o 
   2   6  12       25.29       32.56      2.93 o 
   3   6  12       27.90       39.25      4.79 o 
   4   6  12      172.97      168.55      6.20 o 
   5   6  12      186.72      199.74      7.89 o 
   6   6  12       43.28       29.95      7.20 o 
  -6   7  12      146.99      115.05      5.48 o 
  -5   7  12      878.93      892.51     14.73 o 
  -4   7  12     3003.79     3110.30     42.34 o 
  -3   7  12       88.99       79.02      5.97 o 
  -2   7  12     1233.77     1225.59     22.62 o 
  -1   7  12     4252.63     4458.90     50.42 o 
   0   7  12      101.55       79.11      3.00 o 
   1   7  12      964.56      931.97     19.88 o 
   2   7  12      244.64      246.66      6.38 o 
   3   7  12      147.34      125.46     12.29 o 
   4   7  12      128.42      107.74      7.06 o 
   5   7  12      127.29      109.60     10.08 o 
   6   7  12       50.84       46.89     13.62 o 
  -6   8  12       44.89       32.08      5.13 o 
  -5   8  12      334.15      339.47     10.28 o 
  -4   8  12       47.25       40.96      6.50 o 
  -3   8  12      767.30      738.93     11.85 o 
  -2   8  12        0.34        1.81      1.27 o 
  -1   8  12        0.27        4.08      2.05 o 
   0   8  12       55.85       60.35      4.03 o 
   1   8  12      846.42      809.55      9.86 o 
   2   8  12     1505.31     1482.55     17.48 o 
   3   8  12     1488.71     1544.62     24.58 o 
   4   8  12      421.53      439.19     10.79 o 
   5   8  12      356.03      389.47      9.39 o 
   6   8  12     1462.40     1623.57     30.25 o 
  -6   9  12       90.37       93.53      6.12 o 
  -5   9  12      717.35      728.31     13.74 o 
  -4   9  12      529.42      515.47      9.55 o 
  -3   9  12       12.56       12.71      2.81 o 
  -2   9  12     1264.05     1258.55     17.59 o 
  -1   9  12      807.36      879.09     11.73 o 
   0   9  12      319.54      327.97      6.20 o 
   1   9  12       97.37       82.43      3.23 o 
   2   9  12      337.18      312.80      3.83 o 
   3   9  12       13.29       11.88      2.59 o 
   4   9  12       17.77        7.51      3.13 o 
   5   9  12      487.31      476.86     11.89 o 
  -6  10  12       22.18       14.38      3.05 o 
  -5  10  12      355.57      365.62      7.12 o 
  -4  10  12        0.14       -1.27      2.46 o 
  -3  10  12      237.32      256.34      6.56 o 
  -2  10  12      198.80      163.85      4.58 o 
  -1  10  12      155.81      140.12      4.02 o 
   0  10  12       26.88       28.10      3.88 o 
   1  10  12       44.59       39.53      2.66 o 
   2  10  12       11.12       10.13      2.04 o 
   3  10  12      241.30      216.36      5.45 o 
   4  10  12      519.44      567.80     22.85 o 
   5  10  12      108.65       80.90      8.68 o 
  -6  11  12      730.86      764.54     14.68 o 
  -5  11  12      927.55      972.68     19.58 o 
  -4  11  12      454.79      469.64      9.11 o 
  -3  11  12      496.16      487.62      9.06 o 
  -2  11  12        0.12        2.32      2.01 o 
  -1  11  12      384.47      370.56      6.34 o 
   0  11  12       65.86       56.54      4.58 o 
   1  11  12     1540.59     1528.77     17.00 o 
   2  11  12      816.39      828.70     25.42 o 
   3  11  12        6.79        8.53      2.75 o 
   4  11  12     1578.96     1726.90     31.58 o 
   5  11  12      182.05      151.70      9.46 o 
  -6  12  12      311.88      325.55      8.69 o 
  -5  12  12      101.16      100.54      4.16 o 
  -4  12  12        0.03       -0.61      1.93 o 
  -3  12  12       22.15       19.55      4.25 o 
  -2  12  12      315.73      301.58      4.93 o 
  -1  12  12      365.14      346.00      6.65 o 
   0  12  12       73.10       74.74      2.55 o 
   1  12  12      857.05      872.54     13.81 o 
   2  12  12      678.37      666.53     10.10 o 
   3  12  12     1834.91     1900.12     24.14 o 
   4  12  12       94.72       88.63      4.47 o 
   5  12  12       87.36      105.34     12.70 o 
  -6  13  12       98.00       77.92      4.75 o 
  -5  13  12       10.54       10.78      3.06 o 
  -4  13  12      409.90      395.65      8.64 o 
  -3  13  12       46.52       41.86      7.53 o 
  -2  13  12        2.42        3.17      1.71 o 
  -1  13  12       39.73       33.42      5.86 o 
   0  13  12       62.34       54.38      3.24 o 
   1  13  12       44.53       50.95      5.54 o 
   2  13  12     1350.97     1302.01     33.98 o 
   3  13  12        0.51        0.66      1.63 o 
   4  13  12        5.41        4.14      2.04 o 
   5  13  12        0.31        2.31      1.97 o 
  -5  14  12      509.29      515.67     10.41 o 
  -4  14  12        9.95        7.20      2.57 o 
  -3  14  12        4.14        5.81      2.16 o 
  -2  14  12      142.40      130.81      5.13 o 
  -1  14  12      401.98      376.55      9.28 o 
   0  14  12       87.22       86.71      4.29 o 
   1  14  12       71.71       80.64      4.46 o 
   2  14  12      724.73      729.50     17.92 o 
   3  14  12      949.41      914.07     17.41 o 
   4  14  12      776.44      859.60     28.10 o 
   5  14  12     1131.42     1323.60     42.99 o 
  -5  15  12      249.74      225.46      6.04 o 
  -4  15  12     1543.96     1596.04     25.85 o 
  -3  15  12      119.09      105.68      5.08 o 
  -2  15  12      101.06       83.89      4.43 o 
  -1  15  12     1306.64     1368.17     22.33 o 
   0  15  12       12.54        7.83      1.84 o 
   1  15  12        0.08        0.10      1.30 o 
   2  15  12      371.69      384.13     16.54 o 
   3  15  12      169.10      165.37      4.51 o 
   4  15  12      341.76      377.55     11.36 o 
   5  15  12        0.27        2.43      2.61 o 
  -5  16  12      521.60      551.97      8.43 o 
  -4  16  12      186.71      194.19      5.27 o 
  -3  16  12       69.93       68.22      8.43 o 
  -2  16  12      293.50      303.34      5.59 o 
  -1  16  12      403.52      386.25      7.64 o 
   0  16  12      131.11      111.38      3.75 o 
   1  16  12      201.79      204.65      7.79 o 
   2  16  12       10.26        9.47      2.80 o 
   3  16  12        3.32        2.45      3.49 o 
   4  16  12       13.76        7.89      7.46 o 
  -5  17  12      137.83      150.32      6.04 o 
  -4  17  12      118.10      141.33      5.47 o 
  -3  17  12      226.76      217.88      5.69 o 
  -2  17  12       21.18       20.51      5.29 o 
  -1  17  12      172.82      153.42      5.81 o 
   0  17  12      116.23      100.01      3.36 o 
   1  17  12      738.49      696.88     15.28 o 
   2  17  12      371.48      389.93     12.45 o 
   3  17  12       67.62       56.19      9.50 o 
   4  17  12      399.90      447.20     19.75 o 
  -5  18  12      247.94      273.51      6.39 o 
  -4  18  12        6.62       10.79      2.76 o 
  -3  18  12       67.96       58.95      4.45 o 
  -2  18  12      164.05      167.77      4.95 o 
  -1  18  12        0.38        0.90      1.94 o 
   0  18  12      163.74      161.83      4.20 o 
   1  18  12      428.56      408.32      8.29 o 
   2  18  12       98.96       91.08      7.26 o 
   3  18  12      338.56      303.60     11.43 o 
   4  18  12      382.67      409.46     16.31 o 
  -4  19  12      787.03      885.22     11.84 o 
  -3  19  12      298.74      327.57      6.60 o 
  -2  19  12      559.22      561.32      9.42 o 
  -1  19  12     1401.68     1465.93     20.51 o 
   0  19  12      108.37      121.77      5.30 o 
   1  19  12       79.36       76.00      5.86 o 
   2  19  12      157.01      130.43     11.54 o 
   3  19  12      608.24      615.91     14.65 o 
   4  19  12       18.21       12.31      5.10 o 
  -4  20  12       45.18       28.99      6.26 o 
  -3  20  12      101.26       92.05      3.84 o 
  -2  20  12       56.05       45.60      9.16 o 
  -1  20  12       65.56       66.75      7.76 o 
   0  20  12      434.59      421.26      8.93 o 
   1  20  12        0.06        0.44      1.77 o 
   2  20  12       13.72        7.73      4.22 o 
   3  20  12      126.91      125.26      5.99 o 
  -4  21  12      887.58     1029.75     18.55 o 
  -3  21  12       41.63       36.78      7.35 o 
  -2  21  12      164.86      164.84     11.26 o 
  -1  21  12      138.83      117.44      3.81 o 
   0  21  12      774.40      742.60     19.58 o 
   1  21  12        0.80       -0.17      1.85 o 
   2  21  12        0.28        0.63      3.82 o 
   3  21  12       68.44       52.07      8.32 o 
  -3  22  12       14.89       13.95      2.73 o 
  -2  22  12      139.54      153.74      5.62 o 
  -1  22  12       77.00       65.14      5.54 o 
   0  22  12       58.71       49.06      7.16 o 
   1  22  12      285.53      295.52      6.85 o 
   2  22  12       69.02       71.27      6.88 o 
  -3  23  12      140.64      145.34      5.36 o 
  -2  23  12       99.34      112.72      5.25 o 
  -1  23  12      795.33      803.38     15.67 o 
   0  23  12       37.54       37.41      7.53 o 
   1  23  12       19.45       19.30      4.09 o 
   2  23  12       62.85       59.09      4.85 o 
  -2  24  12       49.47       38.86      7.75 o 
  -1  24  12      487.46      477.05     10.48 o 
   0  24  12       34.79       23.63      6.01 o 
   1  24  12      425.00      441.65     22.77 o 
  -1  25  12      113.90      117.44      8.93 o 
   0  25  12      294.44      307.70     10.48 o 
  -6   1  13     1087.28     1183.97     31.62 o 
  -5   1  13      346.84      382.10     15.06 o 
  -4   1  13      269.88      252.86      5.27 o 
  -3   1  13      388.35      370.86      4.17 o 
  -2   1  13     3250.40     3366.19     32.62 o 
  -1   1  13     3504.64     3552.71     63.15 o 
   0   1  13        0.04        0.23      1.28 o 
   1   1  13     2216.47     2343.39     36.27 o 
   2   1  13     2076.10     2210.31     21.27 o 
   3   1  13       26.77       29.77      8.53 o 
   4   1  13        8.33       17.44      3.11 o 
   5   1  13      314.95      339.87      6.98 o 
  -6   2  13       32.09       22.81      5.58 o 
  -5   2  13      129.22      141.06      4.42 o 
  -4   2  13       40.89       35.33      4.66 o 
  -3   2  13       58.81       43.93      5.26 o 
  -2   2  13     1333.99     1430.71     40.35 o 
  -1   2  13        0.45        2.34      0.97 o 
   0   2  13     1119.56      986.07     25.43 o 
   1   2  13      192.82      177.70      5.28 o 
   2   2  13      247.09      245.13      6.53 o 
   3   2  13      779.14      777.58     17.26 o 
   4   2  13      398.76      446.32     14.51 o 
   5   2  13        1.63        4.10      3.03 o 
  -6   3  13       33.34       20.37      4.90 o 
  -5   3  13       34.08       27.41      5.74 o 
  -4   3  13      218.21      203.90      3.63 o 
  -3   3  13        0.24       -2.95      3.55 o 
  -2   3  13      199.75      195.79      4.28 o 
  -1   3  13       14.17        9.80      1.71 o 
   0   3  13      132.79      126.71      2.49 o 
   1   3  13       96.01       88.38      3.21 o 
   2   3  13        1.18        1.66      0.78 o 
   3   3  13        0.03        0.16      2.08 o 
   4   3  13      140.48      133.02      7.74 o 
   5   3  13       83.03       86.36      8.05 o 
  -6   4  13      141.65      169.26      9.18 o 
  -5   4  13       40.55       34.13      6.16 o 
  -4   4  13      203.23      217.25      3.68 o 
  -3   4  13       24.27       12.23      2.65 o 
  -2   4  13       47.61       48.81      5.72 o 
  -1   4  13        0.54        4.03      1.91 o 
   0   4  13     3584.60     3747.11     57.22 o 
   1   4  13      269.74      263.01      4.35 o 
   2   4  13      882.41      882.16     13.78 o 
   3   4  13       42.76       34.36      5.80 o 
   4   4  13      322.62      316.71      6.98 o 
   5   4  13        9.73        8.08      2.53 o 
  -6   5  13      669.01      766.67     13.02 o 
  -5   5  13     1181.71     1249.84     17.42 o 
  -4   5  13        0.16        0.23      1.09 o 
  -3   5  13      463.43      452.18     16.96 o 
  -2   5  13     3109.80     3287.65     35.94 o 
  -1   5  13     2562.29     2675.60     41.53 o 
   0   5  13        3.01        5.67      2.61 o 
   1   5  13     3821.29     3997.80     37.38 o 
   2   5  13     1251.67     1309.76     26.32 o 
   3   5  13        0.44        2.52      2.56 o 
   4   5  13      164.69      128.75      6.94 o 
   5   5  13      311.02      345.19     13.77 o 
  -6   6  13       34.70       25.80      5.65 o 
  -5   6  13      785.69      827.33     14.21 o 
  -4   6  13      120.74      101.40      4.35 o 
  -3   6  13      531.11      502.53     13.70 o 
  -2   6  13      856.62      828.10     18.71 o 
  -1   6  13       62.03       57.90      6.48 o 
   0   6  13     1833.32     1887.26     21.50 o 
   1   6  13        1.62        4.26      1.51 o 
   2   6  13       15.74       19.93      3.30 o 
   3   6  13       60.83       55.02     10.35 o 
   4   6  13       32.89       38.02      6.88 o 
   5   6  13       42.33       44.56      9.47 o 
  -6   7  13      399.33      446.09      7.69 o 
  -5   7  13      147.48      141.25      5.37 o 
  -4   7  13       86.13       78.27      3.89 o 
  -3   7  13      733.96      755.77     12.12 o 
  -2   7  13      441.18      418.07      5.65 o 
  -1   7  13      913.41      912.78     20.84 o 
   0   7  13       74.41       67.13      2.22 o 
   1   7  13       48.93       40.66      2.19 o 
   2   7  13        7.95        3.17      1.05 o 
   3   7  13       84.72       77.84      7.72 o 
   4   7  13     1647.58     1779.70     32.22 o 
   5   7  13      124.19       82.52      8.55 o 
  -6   8  13       46.46       30.12      5.10 o 
  -5   8  13      960.24      928.45     15.94 o 
  -4   8  13       34.08       35.90      5.38 o 
  -3   8  13      126.57      144.04      3.70 o 
  -2   8  13      321.90      340.67      6.85 o 
  -1   8  13       28.81       38.20      5.27 o 
   0   8  13      527.79      516.99     11.59 o 
   1   8  13      863.14      883.92     13.83 o 
   2   8  13      589.01      530.03      9.22 o 
   3   8  13      143.57      137.44      6.67 o 
   4   8  13       13.95       13.88      6.57 o 
   5   8  13        2.35        1.14      2.44 o 
  -6   9  13        9.70       13.54      3.20 o 
  -5   9  13      122.03      132.94     10.09 o 
  -4   9  13     1034.21     1030.97     13.78 o 
  -3   9  13       56.08       61.36      5.60 o 
  -2   9  13        2.91        1.33      2.57 o 
  -1   9  13      159.46      152.21      3.43 o 
   0   9  13        0.05        1.87      0.95 o 
   1   9  13      347.34      327.06      4.89 o 
   2   9  13      116.05      127.15      4.26 o 
   3   9  13       55.99       43.25      6.18 o 
   4   9  13      481.63      499.25     18.52 o 
   5   9  13      170.24      177.82      7.26 o 
  -6  10  13        2.55       -0.44      2.85 o 
  -5  10  13      665.56      655.19     12.03 o 
  -4  10  13      197.83      232.78      4.95 o 
  -3  10  13      818.75      841.43     13.26 o 
  -2  10  13      771.37      743.06     11.69 o 
  -1  10  13      128.04      122.93      5.30 o 
   0  10  13        0.12        1.01      1.77 o 
   1  10  13        3.42        2.39      1.18 o 
   2  10  13      179.45      183.32     14.89 o 
   3  10  13       22.41       23.43      5.00 o 
   4  10  13       80.05       82.96      4.90 o 
   5  10  13      127.45      169.24      6.59 o 
  -6  11  13       83.08       83.13     11.29 o 
  -5  11  13      106.05       98.58      5.35 o 
  -4  11  13      175.98      191.16      9.11 o 
  -3  11  13        6.71        3.15      1.86 o 
  -2  11  13      667.83      662.83     10.01 o 
  -1  11  13      845.33      819.10     12.25 o 
   0  11  13       31.26       31.06      5.30 o 
   1  11  13     1247.40     1258.33     27.22 o 
   2  11  13      379.51      377.15      9.17 o 
   3  11  13      131.62      128.67     14.68 o 
   4  11  13        0.11       -1.41      2.18 o 
   5  11  13       53.02       35.97      4.60 o 
  -5  12  13      224.78      255.33      7.63 o 
  -4  12  13      434.55      422.06     15.31 o 
  -3  12  13        0.73        1.42      1.61 o 
  -2  12  13      159.47      163.66      9.49 o 
  -1  12  13      101.61      104.57      3.59 o 
   0  12  13       69.09       45.19      5.37 o 
   1  12  13        1.89        1.31      2.09 o 
   2  12  13      458.28      498.66     11.11 o 
   3  12  13       59.32       52.02     15.88 o 
   4  12  13       60.64       49.26     14.00 o 
   5  12  13      227.11      212.27      9.92 o 
  -5  13  13      151.54      150.29      5.78 o 
  -4  13  13      453.84      489.21      8.59 o 
  -3  13  13      675.13      696.40     11.57 o 
  -2  13  13     2332.19     2485.60     41.22 o 
  -1  13  13       98.78       89.88      5.45 o 
   0  13  13       14.60       14.04      2.71 o 
   1  13  13      845.96      858.87     14.39 o 
   2  13  13       85.59       64.96      7.05 o 
   3  13  13       23.45        8.53      2.53 o 
   4  13  13      816.32      887.30     27.64 o 
  -5  14  13       61.05       60.33      8.82 o 
  -4  14  13      465.76      498.51      8.17 o 
  -3  14  13       10.80        6.78      2.43 o 
  -2  14  13        8.26       12.60      4.34 o 
  -1  14  13       13.75       14.25      3.34 o 
   0  14  13       88.68       91.28      4.89 o 
   1  14  13       92.28       98.67      5.36 o 
   2  14  13       30.91       21.08      7.33 o 
   3  14  13      395.57      403.07     13.33 o 
   4  14  13      201.70      208.61     10.10 o 
  -5  15  13      500.16      469.68     12.12 o 
  -4  15  13      172.00      153.34      6.39 o 
  -3  15  13      239.46      252.98      4.84 o 
  -2  15  13      278.91      263.73      6.54 o 
  -1  15  13       27.27       30.79      6.23 o 
   0  15  13       15.00       11.64      2.24 o 
   1  15  13       27.66       20.11      3.58 o 
   2  15  13      188.69      196.42      7.74 o 
   3  15  13       60.71       38.80      6.17 o 
   4  15  13       65.72       54.05     19.13 o 
  -5  16  13      119.41      114.11      5.54 o 
  -4  16  13        7.37        8.80      2.68 o 
  -3  16  13       18.46       10.96      2.41 o 
  -2  16  13       94.48       61.54     10.50 o 
  -1  16  13      694.12      699.03     14.30 o 
   0  16  13        0.02        1.29      1.58 o 
   1  16  13      349.99      342.75      6.57 o 
   2  16  13      144.99      160.76      5.16 o 
   3  16  13      616.76      642.34     13.86 o 
   4  16  13       17.36       12.62      7.28 o 
  -4  17  13      901.23      966.99     16.87 o 
  -3  17  13        1.12        1.34      1.64 o 
  -2  17  13     1996.75     2140.06     31.55 o 
  -1  17  13        4.40        5.34      3.03 o 
   0  17  13      322.99      329.58      6.17 o 
   1  17  13      325.40      318.53      5.96 o 
   2  17  13      313.83      326.26     19.65 o 
   3  17  13       32.25       20.28      4.19 o 
   4  17  13      193.62      220.71     10.29 o 
  -4  18  13      641.18      705.03     13.95 o 
  -3  18  13       90.00      104.64      4.15 o 
  -2  18  13       91.20       91.52      4.51 o 
  -1  18  13        2.63        1.28      1.89 o 
   0  18  13      118.87      120.95      4.90 o 
   1  18  13      537.52      512.33     15.20 o 
   2  18  13       11.99        8.75      4.18 o 
   3  18  13      592.89      569.21     15.45 o 
  -4  19  13      226.85      256.83      6.32 o 
  -3  19  13       67.98       53.26      7.41 o 
  -2  19  13       18.24       14.73      3.04 o 
  -1  19  13       14.39        8.33      2.62 o 
   0  19  13      116.76      124.62      5.13 o 
   1  19  13       40.16       35.71      8.45 o 
   2  19  13      151.56      140.16      5.10 o 
   3  19  13       66.72       39.66     12.45 o 
  -3  20  13       47.94       39.55     10.35 o 
  -2  20  13       61.67       59.98      7.29 o 
  -1  20  13        0.44        2.27      1.67 o 
   0  20  13      453.61      417.22     10.64 o 
   1  20  13       56.56       57.43      8.22 o 
   2  20  13       39.11       30.74      8.61 o 
   3  20  13      994.39     1094.10     31.63 o 
  -3  21  13       44.25       34.11      8.51 o 
  -2  21  13      420.29      442.74      7.51 o 
  -1  21  13       10.81       15.34      4.98 o 
   0  21  13       19.70       18.29      4.38 o 
   1  21  13      626.42      678.02     11.39 o 
   2  21  13       14.30        9.13      3.35 o 
  -2  22  13      257.12      275.62      7.28 o 
  -1  22  13        0.04        2.85      1.70 o 
   0  22  13       22.19       11.01      3.03 o 
   1  22  13        5.27        5.32      2.40 o 
   2  22  13      111.88       95.62      6.81 o 
  -2  23  13      574.27      647.32     14.49 o 
  -1  23  13       76.92       93.00      8.07 o 
   0  23  13      416.22      396.25     11.13 o 
   1  23  13       57.38       49.58      7.43 o 
  -6   0  14      115.79      134.33      8.02 o 
  -5   0  14        5.84        3.26      3.99 o 
  -4   0  14      462.13      438.75     24.26 o 
  -3   0  14       58.94       47.42     18.46 o 
  -2   0  14     1184.96     1229.07     24.84 o 
  -1   0  14       10.91        2.49      1.74 o 
   0   0  14       87.77       79.48      2.60 o 
   1   0  14     1161.15     1127.39     41.50 o 
   2   0  14     2398.31     2518.80     57.55 o 
   3   0  14      521.62      597.65     22.23 o 
   4   0  14     1197.91     1173.70     38.85 o 
   5   0  14     1787.95     2134.77     42.90 o 
  -6   1  14      269.19      239.33     35.22 o 
  -5   1  14      332.10      306.70     13.71 o 
  -4   1  14      194.38      135.22      6.35 o 
  -3   1  14       48.25       43.76      8.64 o 
  -2   1  14      137.80      131.82      3.85 o 
  -1   1  14      154.38      153.30      2.39 o 
   0   1  14        8.55        5.03      1.36 o 
   1   1  14      387.17      398.11      8.21 o 
   2   1  14       79.56       68.98      3.93 o 
   3   1  14       35.55       36.60      5.83 o 
   4   1  14      184.88      187.64      8.39 o 
   5   1  14      405.25      429.68     10.95 o 
  -6   2  14        5.85        4.74      2.95 o 
  -5   2  14       15.88        7.07      4.05 o 
  -4   2  14       45.38       44.01     10.16 o 
  -3   2  14      312.15      309.69     10.67 o 
  -2   2  14        3.38        2.32      1.72 o 
  -1   2  14      193.61      196.29      3.92 o 
   0   2  14        2.04        0.91      0.96 o 
   1   2  14      225.73      223.55      2.71 o 
   2   2  14      177.55      164.86      7.06 o 
   3   2  14      256.49      255.36      8.46 o 
   4   2  14       83.34       86.36      8.41 o 
   5   2  14      118.52      100.73      6.98 o 
  -6   3  14      707.44      704.14     23.20 o 
  -5   3  14      747.86      809.83     17.26 o 
  -4   3  14      503.83      511.22     11.54 o 
  -3   3  14       77.37       98.52      6.22 o 
  -2   3  14      259.75      230.79      5.56 o 
  -1   3  14     1130.92     1206.80     40.87 o 
   0   3  14       61.70       54.81      2.44 o 
   1   3  14     1489.52     1597.04     30.72 o 
   2   3  14      321.10      270.01     10.42 o 
   3   3  14     1288.58     1348.41     20.92 o 
   4   3  14        3.80        0.87      2.48 o 
   5   3  14      254.76      282.98      8.53 o 
  -6   4  14       70.69       74.35      8.04 o 
  -5   4  14       12.55       13.46      3.76 o 
  -4   4  14       32.46       26.69      4.74 o 
  -3   4  14      360.25      364.67      6.57 o 
  -2   4  14      459.27      471.47      7.28 o 
  -1   4  14       68.52       53.23      3.20 o 
   0   4  14     1933.79     1997.47     27.29 o 
   1   4  14      248.42      238.49      4.83 o 
   2   4  14      199.19      191.26      3.79 o 
   3   4  14      403.29      435.82     10.22 o 
   4   4  14       35.85       39.02      9.69 o 
   5   4  14      443.57      452.35     11.90 o 
  -6   5  14       66.11       84.05      7.69 o 
  -5   5  14      113.15      122.52     12.02 o 
  -4   5  14      148.37      158.24      4.14 o 
  -3   5  14       50.95       49.08      5.44 o 
  -2   5  14      199.53      196.58      4.31 o 
  -1   5  14      143.29      128.69      2.45 o 
   0   5  14        1.33        3.31      1.28 o 
   1   5  14       41.64       31.20      3.66 o 
   2   5  14      224.50      200.56      4.39 o 
   3   5  14       74.55       46.89      5.33 o 
   4   5  14       32.67       28.56      6.12 o 
   5   5  14       23.69        8.17      3.75 o 
  -6   6  14       91.92       85.55     14.17 o 
  -5   6  14      433.23      413.42      7.01 o 
  -4   6  14       59.32       56.08      4.07 o 
  -3   6  14      232.29      254.20      5.42 o 
  -2   6  14        4.04        0.93      1.35 o 
  -1   6  14      199.16      205.57      3.56 o 
   0   6  14      235.64      235.71      5.02 o 
   1   6  14       34.66       31.35      5.00 o 
   2   6  14      411.07      408.07     16.00 o 
   3   6  14      239.29      247.45      6.89 o 
   4   6  14      955.39     1001.58     24.09 o 
   5   6  14      319.82      357.30     13.97 o 
  -6   7  14      210.49      191.99      6.53 o 
  -5   7  14      956.59     1091.44     27.34 o 
  -4   7  14      527.20      531.04      9.24 o 
  -3   7  14      159.83      171.19      5.66 o 
  -2   7  14      349.44      379.73      7.16 o 
  -1   7  14      215.29      213.55      4.15 o 
   0   7  14       42.08       47.10      4.93 o 
   1   7  14       23.97       17.70      2.57 o 
   2   7  14       76.51       78.18      5.57 o 
   3   7  14      265.32      273.34      5.65 o 
   4   7  14        1.99        6.40      2.62 o 
   5   7  14       10.59       15.79      4.84 o 
  -5   8  14        8.86        6.28      1.91 o 
  -4   8  14       17.87       11.35      2.59 o 
  -3   8  14      874.56      866.70     15.00 o 
  -2   8  14      361.38      333.55      9.16 o 
  -1   8  14     1280.91     1274.63     18.12 o 
   0   8  14       41.43       39.06      6.62 o 
   1   8  14       51.80       44.66      3.42 o 
   2   8  14       29.77       27.08      5.47 o 
   3   8  14      259.78      273.07      9.95 o 
   4   8  14      270.00      273.07     10.50 o 
   5   8  14       46.57       19.95      7.30 o 
  -5   9  14       16.39       10.19      2.20 o 
  -4   9  14      719.59      807.06     14.67 o 
  -3   9  14      415.26      391.55     11.22 o 
  -2   9  14       82.23       73.06      5.96 o 
  -1   9  14      796.30      766.88     11.56 o 
   0   9  14        0.08       -0.14      1.43 o 
   1   9  14      558.85      561.55     17.00 o 
   2   9  14       25.96       26.29      7.69 o 
   3   9  14       75.77       83.25      6.88 o 
   4   9  14       34.25       24.60     11.42 o 
   5   9  14      134.29      119.62      8.23 o 
  -5  10  14       19.54       19.06      4.35 o 
  -4  10  14       14.74       11.85      3.36 o 
  -3  10  14      194.58      200.79      5.67 o 
  -2  10  14      699.50      723.70     29.72 o 
  -1  10  14      314.21      299.93      7.51 o 
   0  10  14     1230.71     1260.23     19.01 o 
   1  10  14       38.51       33.12      3.76 o 
   2  10  14      501.73      506.50     11.00 o 
   3  10  14       51.79       43.55     12.47 o 
   4  10  14       16.79       13.11      4.27 o 
  -5  11  14      437.82      447.14      8.70 o 
  -4  11  14      453.49      507.36     10.48 o 
  -3  11  14       29.69       35.45      6.31 o 
  -2  11  14     1681.43     1800.47     23.66 o 
  -1  11  14       96.71       91.29      5.71 o 
   0  11  14       52.76       57.28      5.46 o 
   1  11  14       15.04       13.43      2.12 o 
   2  11  14        3.08        1.79      1.43 o 
   3  11  14      167.98      143.97     16.74 o 
   4  11  14        7.21        7.68      5.50 o 
  -5  12  14        1.84        2.82      2.66 o 
  -4  12  14        2.06        4.41      1.65 o 
  -3  12  14     1451.21     1541.92     28.96 o 
  -2  12  14      361.28      312.74      7.58 o 
  -1  12  14     1290.51     1300.74     20.89 o 
   0  12  14      239.80      238.41      4.40 o 
   1  12  14      110.79      108.25      5.21 o 
   2  12  14       38.63       35.49      6.25 o 
   3  12  14      115.74      103.83     13.88 o 
   4  12  14       89.31       79.42      8.35 o 
  -5  13  14      424.16      459.40     11.72 o 
  -4  13  14       26.03       21.84      5.03 o 
  -3  13  14      440.20      393.69      7.29 o 
  -2  13  14       37.13       26.01      5.35 o 
  -1  13  14       56.82       57.07      6.83 o 
   0  13  14      146.61      147.59      4.68 o 
   1  13  14      142.77      133.20      3.24 o 
   2  13  14      308.95      309.69      9.19 o 
   3  13  14        3.13       -5.99      5.99 o 
   4  13  14        3.79        1.47      3.29 o 
  -5  14  14      123.96      116.99     11.24 o 
  -4  14  14       72.32       69.76      5.30 o 
  -3  14  14      744.48      777.73     14.34 o 
  -2  14  14      166.25      170.28      4.98 o 
  -1  14  14       37.61       30.13      5.92 o 
   0  14  14      819.44      787.88     12.11 o 
   1  14  14       30.38       38.26     11.21 o 
   2  14  14     1248.35     1160.22     25.45 o 
   3  14  14      201.40      169.98      7.86 o 
   4  14  14      339.63      336.40     13.79 o 
  -4  15  14      806.60      826.06     11.54 o 
  -3  15  14       39.62       22.06      5.05 o 
  -2  15  14      385.79      443.20      7.99 o 
  -1  15  14       20.61       22.57      5.62 o 
   0  15  14      813.41      853.91     14.43 o 
   1  15  14       44.79       47.85      8.93 o 
   2  15  14       40.20       34.65      6.06 o 
   3  15  14      328.67      320.15     12.13 o 
  -4  16  14      209.44      199.10      6.23 o 
  -3  16  14        0.00       -0.04      2.96 o 
  -2  16  14      416.05      445.74      7.02 o 
  -1  16  14        7.20        2.23      2.09 o 
   0  16  14        4.07        1.97      2.20 o 
   1  16  14       39.62       37.27      7.21 o 
   2  16  14       11.56        5.76      2.26 o 
   3  16  14      668.01      700.68     18.24 o 
  -4  17  14      146.66      146.07      4.30 o 
  -3  17  14      351.51      366.76      6.81 o 
  -2  17  14      223.06      201.41      6.46 o 
  -1  17  14      671.12      697.53     12.11 o 
   0  17  14       52.85       49.66      6.76 o 
   1  17  14      118.89      129.85      4.05 o 
   2  17  14       43.96       27.49      9.36 o 
   3  17  14       58.84       30.80     13.64 o 
  -3  18  14      688.70      742.95      9.95 o 
  -2  18  14      115.28       99.41      3.47 o 
  -1  18  14      548.69      542.84     12.54 o 
   0  18  14      196.28      179.86      4.34 o 
   1  18  14       77.67       59.00      9.06 o 
   2  18  14      129.71      136.68      5.96 o 
   3  18  14      166.59      171.48      7.92 o 
  -3  19  14       92.46       66.25      6.45 o 
  -2  19  14      699.63      733.59     10.39 o 
  -1  19  14        2.64        0.44      1.51 o 
   0  19  14       37.80       46.48      7.19 o 
   1  19  14      600.24      635.05     12.90 o 
   2  19  14      215.15      216.63      6.52 o 
  -3  20  14        2.36        3.00      1.45 o 
  -2  20  14      125.12      121.49      5.99 o 
  -1  20  14       79.39       71.33      5.91 o 
   0  20  14       29.18       19.58      4.90 o 
   1  20  14        0.74        0.74      2.81 o 
   2  20  14      109.19      104.53      4.56 o 
  -2  21  14      724.37      790.61     18.87 o 
  -1  21  14       29.61       19.35      3.72 o 
   0  21  14      444.77      460.30     11.01 o 
   1  21  14      226.09      214.59      6.69 o 
  -1  22  14       90.60       72.58      3.78 o 
   0  22  14      184.12      172.18      6.32 o 
  -5   1  15      972.18     1024.48     15.84 o 
  -4   1  15     1163.94     1166.66     24.07 o 
  -3   1  15      111.75      128.07      4.85 o 
  -2   1  15      274.41      243.35      5.27 o 
  -1   1  15      923.58      953.25     18.92 o 
   0   1  15      224.95      237.58      4.57 o 
   1   1  15       83.73       93.92      2.50 o 
   2   1  15      127.58      122.57      3.95 o 
   3   1  15     2110.98     2244.49     46.08 o 
   4   1  15       29.55       47.39      6.97 o 
  -5   2  15       74.43       81.52     12.27 o 
  -4   2  15      151.70      158.36      6.96 o 
  -3   2  15      265.09      259.28      6.80 o 
  -2   2  15      586.95      584.15     11.20 o 
  -1   2  15      658.75      669.90      9.99 o 
   0   2  15      369.55      341.65      5.17 o 
   1   2  15      410.42      412.25      6.97 o 
   2   2  15      860.64      890.23     14.23 o 
   3   2  15       56.77       57.52      6.66 o 
   4   2  15       85.57       75.31      8.53 o 
  -5   3  15      241.55      254.87     11.16 o 
  -4   3  15       37.05       33.66      8.67 o 
  -3   3  15      407.66      417.02     11.42 o 
  -2   3  15      129.06      134.10      4.69 o 
  -1   3  15      494.93      489.85      7.29 o 
   0   3  15      244.47      247.83      5.34 o 
   1   3  15        0.15       -0.95      1.59 o 
   2   3  15        0.30        3.38      1.78 o 
   3   3  15       33.79       30.90      4.59 o 
   4   3  15       80.67       92.87      6.07 o 
  -5   4  15       58.36       47.61     12.58 o 
  -4   4  15       15.50       15.49      5.31 o 
  -3   4  15        5.31        4.12      2.38 o 
  -2   4  15      213.38      195.24      4.48 o 
  -1   4  15      133.78      144.97      3.93 o 
   0   4  15      156.02      159.49      3.47 o 
   1   4  15      203.64      205.35      7.60 o 
   2   4  15        1.67        0.92      2.52 o 
   3   4  15       89.91       88.39      4.36 o 
   4   4  15       29.02       16.44      4.98 o 
  -5   5  15     1102.64     1146.88     21.23 o 
  -4   5  15      999.05     1070.67     23.52 o 
  -3   5  15      145.33      180.67      3.96 o 
  -2   5  15       18.93       14.75      3.12 o 
  -1   5  15      444.89      446.18      6.72 o 
   0   5  15       75.77       70.43      3.75 o 
   1   5  15     1397.46     1454.15     24.71 o 
   2   5  15       67.45       62.77      6.91 o 
   3   5  15     1268.84     1345.77     37.80 o 
   4   5  15      308.69      385.32     11.33 o 
  -5   6  15       14.52       23.94      5.50 o 
  -4   6  15        9.51       11.03      3.73 o 
  -3   6  15      463.98      479.29      8.16 o 
  -2   6  15        0.29        0.97      1.56 o 
  -1   6  15        1.56        0.03      1.94 o 
   0   6  15        0.41        1.55      1.22 o 
   1   6  15       19.36       18.14      3.24 o 
   2   6  15     1631.81     1689.44     40.35 o 
   3   6  15      100.49       99.10     11.33 o 
   4   6  15      461.69      493.08     13.97 o 
  -5   7  15       53.58       29.91      7.11 o 
  -4   7  15      485.93      533.10     19.15 o 
  -3   7  15       34.52       39.27      6.42 o 
  -2   7  15     1022.31     1084.04     14.99 o 
  -1   7  15       99.98       92.77      5.26 o 
   0   7  15      112.22      102.44      3.44 o 
   1   7  15       31.62       22.18      3.93 o 
   2   7  15       22.60       13.05      7.03 o 
   3   7  15       33.01       38.79     12.47 o 
   4   7  15      109.37       91.02     13.79 o 
  -5   8  15       19.37       18.25      5.79 o 
  -4   8  15        0.11       -0.32      2.11 o 
  -3   8  15      628.63      632.25      9.96 o 
  -2   8  15        7.89        4.31      2.36 o 
  -1   8  15      244.76      227.24      3.73 o 
   0   8  15      520.61      503.48     14.51 o 
   1   8  15       96.33       92.59      3.92 o 
   2   8  15      943.92      883.43     24.41 o 
   4   8  15       85.03       68.02     10.16 o 
  -5   9  15      537.25      566.18     14.19 o 
  -4   9  15        0.41       -1.03      2.11 o 
  -3   9  15      493.88      529.04      8.89 o 
  -2   9  15      551.81      587.11     14.54 o 
  -1   9  15        4.31        1.46      1.66 o 
   0   9  15      780.29      827.97     12.62 o 
   1   9  15       53.83       48.64      4.26 o 
   2   9  15      637.70      614.47     16.58 o 
   3   9  15       19.96       16.95      5.47 o 
   4   9  15      217.65      240.06     13.17 o 
  -5  10  15       59.48       48.28     10.68 o 
  -4  10  15      131.29      159.62      6.23 o 
  -3  10  15      104.09      114.26      4.68 o 
  -2  10  15        1.53        1.72      1.76 o 
  -1  10  15      129.43      147.76      3.57 o 
   0  10  15     1519.25     1625.06     21.44 o 
   1  10  15       41.36       38.42      3.59 o 
   2  10  15      637.43      685.45     21.99 o 
   3  10  15      432.27      473.06     16.06 o 
   4  10  15        0.09        5.07      4.12 o 
  -5  11  15      472.46      480.10     11.44 o 
  -4  11  15      131.26      137.95      5.28 o 
  -3  11  15       25.74       19.31      4.20 o 
  -2  11  15       87.66       88.08      5.21 o 
  -1  11  15      209.15      190.50      4.03 o 
   0  11  15      865.19      912.05     14.01 o 
   1  11  15        2.60        2.28      2.58 o 
   2  11  15       51.38       32.05      6.34 o 
   3  11  15        1.34       -0.98      6.33 o 
   4  11  15      191.95      212.21      9.92 o 
  -4  12  15       13.64       12.88      2.96 o 
  -3  12  15      281.60      272.68      5.39 o 
  -2  12  15      428.11      429.57     14.52 o 
  -1  12  15      722.40      719.64     12.59 o 
   0  12  15      331.51      346.66      6.08 o 
   1  12  15     1254.61     1267.42     23.67 o 
   2  12  15      797.24      824.62     19.35 o 
   3  12  15      174.42      168.04     10.35 o 
  -4  13  15       81.39       86.88      4.46 o 
  -3  13  15      361.50      370.46      6.29 o 
  -2  13  15     1815.44     1931.80     36.18 o 
  -1  13  15      633.71      600.53     10.39 o 
   0  13  15      299.05      316.03      4.88 o 
   1  13  15       23.23       13.32      2.93 o 
   2  13  15      348.40      304.27      9.34 o 
   3  13  15       19.99       15.29      5.77 o 
  -4  14  15       57.46       41.91      5.84 o 
  -3  14  15       36.18       38.27      7.00 o 
  -2  14  15      185.40      141.01     38.20 o 
  -1  14  15      130.96      144.44      5.72 o 
   0  14  15      104.44      108.01      3.34 o 
   1  14  15       93.31       88.72      8.24 o 
   2  14  15      258.81      251.50      6.42 o 
   3  14  15      107.74       68.48     27.76 o 
  -4  15  15       44.14       44.35      3.76 o 
  -3  15  15       50.53       38.38      8.47 o 
  -2  15  15      341.66      317.07      6.57 o 
  -1  15  15       70.36       56.07      5.12 o 
   0  15  15      421.50      423.47      7.21 o 
   1  15  15      561.78      583.25     14.72 o 
   2  15  15      103.43       80.30      4.06 o 
   3  15  15      437.42      461.02     18.40 o 
  -3  16  15       63.15       60.93      8.24 o 
  -2  16  15       15.19        8.14      3.69 o 
  -1  16  15      509.66      502.44     11.85 o 
   0  16  15       34.63       23.37      6.51 o 
   1  16  15      340.65      327.29      8.69 o 
   2  16  15      276.24      297.02      7.60 o 
  -3  17  15        3.17        4.94      1.73 o 
  -2  17  15      126.75      125.61      4.91 o 
  -1  17  15      548.38      534.43      9.20 o 
   0  17  15      975.44     1014.94     16.16 o 
   1  17  15       97.13       82.03      5.51 o 
   2  17  15       70.33       59.08      8.60 o 
  -2  18  15       65.19       48.83      6.16 o 
  -1  18  15       23.42       10.86      3.38 o 
   0  18  15      350.77      332.02      8.94 o 
   1  18  15      484.15      473.61     16.74 o 
   2  18  15        6.31        3.00      5.36 o 
  -2  19  15      251.81      262.66      6.55 o 
  -1  19  15        0.04       -0.14      1.93 o 
   0  19  15        0.98        1.86      1.42 o 
   1  19  15       36.70       35.22     16.00 o 
  -1  20  15       13.38        9.82      2.70 o 
   0  20  15       66.45       57.81     13.11 o 
  -5   0  16      115.47      107.91     11.70 o 
  -4   0  16      805.71      875.79     27.95 o 
  -3   0  16      946.59      924.09     28.99 o 
  -2   0  16        5.06       -0.40      3.84 o 
  -1   0  16      735.92      783.26     17.75 o 
   0   0  16       40.66       37.19      9.46 o 
   1   0  16       59.17       57.86      8.35 o 
   3   0  16       89.45       68.18      9.61 o 
   4   0  16      821.32      729.45     23.98 o 
  -5   1  16      222.08      232.51      9.17 o 
  -4   1  16       21.87       32.91      6.37 o 
  -3   1  16      236.09      268.48     25.17 o 
  -2   1  16      227.86      227.07      6.05 o 
  -1   1  16       79.74       80.17      3.80 o 
   0   1  16       94.35       91.67      4.06 o 
   1   1  16      110.22      100.94      4.18 o 
   2   1  16        2.49        2.61      1.90 o 
   3   1  16       30.51       19.07      6.08 o 
   4   1  16        4.73        8.35      5.19 o 
  -5   2  16      176.71      174.61     15.17 o 
  -4   2  16       15.43        9.61      3.07 o 
  -3   2  16      787.16      764.53     16.68 o 
  -2   2  16      257.05      236.96      8.90 o 
  -1   2  16        3.72        0.58      1.83 o 
   0   2  16        4.26        5.29      2.32 o 
   1   2  16      126.12      122.15      4.80 o 
   2   2  16      131.96      135.00      5.96 o 
   3   2  16       13.64       12.87      5.25 o 
   4   2  16        0.47        3.19      3.32 o 
  -5   3  16      521.73      510.19     16.25 o 
  -4   3  16       56.86       45.37     11.68 o 
  -3   3  16     2575.09     2740.98     80.80 o 
  -2   3  16      713.50      761.69     15.78 o 
  -1   3  16        9.78        6.06      2.35 o 
   0   3  16      636.00      631.35     14.94 o 
   1   3  16       25.60       26.83      5.16 o 
   2   3  16        4.23        5.74      2.21 o 
   3   3  16       19.55        9.98      5.96 o 
   4   3  16      375.30      415.93     17.26 o 
  -5   4  16        3.87        3.94      4.38 o 
  -4   4  16      528.35      576.68     16.17 o 
  -3   4  16      392.64      376.14      8.70 o 
  -2   4  16       85.43       87.98      4.03 o 
  -1   4  16      216.40      230.56      6.15 o 
   0   4  16       13.19       10.66      2.89 o 
   1   4  16        6.98        4.66      1.58 o 
   2   4  16      338.14      322.05     13.17 o 
   3   4  16      110.31       84.36     10.04 o 
   4   4  16      751.85      791.85     27.85 o 
  -5   5  16      127.36      143.99      7.31 o 
  -4   5  16       28.56       26.78      7.57 o 
  -3   5  16      355.43      356.12      7.69 o 
  -2   5  16      152.48      180.97     10.75 o 
  -1   5  16      575.74      616.74     12.59 o 
   0   5  16      532.47      544.50      9.86 o 
   1   5  16       22.40       19.99      5.34 o 
   2   5  16      167.25      186.32      6.97 o 
   3   5  16      226.76      264.57      8.14 o 
   4   5  16      250.22      263.40     10.07 o 
  -5   6  16       89.22      107.26     11.64 o 
  -4   6  16      378.92      395.67     12.96 o 
  -3   6  16      173.26      139.11      5.98 o 
  -2   6  16       33.61       29.22      5.04 o 
  -1   6  16     1001.02      995.12     15.06 o 
   0   6  16       88.79       67.14      4.35 o 
   1   6  16       31.22       24.99      4.20 o 
   2   6  16       19.69       23.59      9.00 o 
   3   6  16      189.28      202.26      8.41 o 
   4   6  16       33.11       19.96      9.49 o 
  -4   7  16      112.17      101.51     10.23 o 
  -3   7  16      933.90      973.64     20.97 o 
  -2   7  16       61.54       64.59      4.04 o 
  -1   7  16      100.89      101.00      3.41 o 
   0   7  16     1007.08     1033.85     14.86 o 
   1   7  16      467.62      453.48      9.55 o 
   2   7  16      271.31      239.35      8.26 o 
   3   7  16        0.21        2.61      3.19 o 
  -4   8  16      155.20      149.34      5.81 o 
  -3   8  16      133.84      126.37      5.68 o 
  -2   8  16      150.21      126.28      5.55 o 
  -1   8  16      903.08      958.96     14.26 o 
   0   8  16        0.41        2.46      1.55 o 
   1   8  16      756.98      743.28     16.56 o 
   2   8  16     1752.03     2050.99     22.26 o 
   3   8  16      311.30      300.16     20.18 o 
  -4   9  16       31.08       17.83      4.96 o 
  -3   9  16      115.06      112.52      6.57 o 
  -2   9  16      667.94      704.79     20.82 o 
  -1   9  16        2.64        2.20      1.29 o 
   0   9  16     1033.75     1099.52     20.77 o 
   1   9  16       33.34       28.80      8.14 o 
   2   9  16      565.90      572.95     18.98 o 
   3   9  16       35.08       29.91     12.10 o 
  -4  10  16       76.54       59.24     20.45 o 
  -3  10  16       14.65        8.26      2.61 o 
  -2  10  16      165.15      153.76      5.12 o 
  -1  10  16      215.84      210.04      8.83 o 
   0  10  16        8.60        7.26      2.97 o 
   1  10  16        0.37       -2.15      2.15 o 
   2  10  16       67.71       60.28      9.70 o 
   3  10  16        6.81        4.94      3.87 o 
  -4  11  16      132.52      149.17      6.00 o 
  -3  11  16      718.92      720.70     10.61 o 
  -2  11  16       15.79       16.55      4.39 o 
  -1  11  16       43.47       38.53      7.72 o 
   0  11  16     1009.85     1093.80     22.88 o 
   1  11  16       34.53       24.87      7.14 o 
   2  11  16      317.38      309.06     10.96 o 
   3  11  16      586.87      632.72     29.24 o 
  -4  12  16      332.85      322.67      7.27 o 
  -3  12  16        5.80        6.61      2.19 o 
  -2  12  16      496.32      450.64     10.05 o 
  -1  12  16       18.58       23.88      5.02 o 
   0  12  16      259.70      217.01      4.18 o 
   1  12  16      273.13      257.21      5.23 o 
   2  12  16      735.01      804.20     19.69 o 
   3  12  16       53.12       44.22     19.19 o 
  -3  13  16      345.01      342.01      6.66 o 
  -2  13  16      233.98      229.37      5.60 o 
  -1  13  16        5.66        4.25      1.68 o 
   0  13  16       59.36       53.86      2.32 o 
   1  13  16      306.02      297.40      7.68 o 
   2  13  16       28.71       28.71     11.02 o 
  -3  14  16        1.19        1.73      2.42 o 
  -2  14  16       14.50       11.81      2.13 o 
  -1  14  16      306.75      301.98      5.37 o 
   0  14  16      112.06      108.45      5.02 o 
   1  14  16        5.12        6.71      2.26 o 
   2  14  16       97.48       87.28      9.55 o 
  -3  15  16       46.54       50.14      6.94 o 
  -2  15  16      163.46      153.17      7.31 o 
  -1  15  16      413.09      416.41      7.13 o 
   0  15  16       15.49        7.80      6.11 o 
   1  15  16      601.92      603.39     14.97 o 
   2  15  16      246.63      237.30     11.42 o 
  -2  16  16        0.71       -2.34      2.34 o 
  -1  16  16       60.18       69.26      5.07 o 
   0  16  16        0.12        2.29      3.18 o 
   1  16  16        1.73       -1.60      2.96 o 
  -2  17  16      115.08      121.87      6.17 o 
  -1  17  16       51.34       44.22      7.67 o 
   0  17  16      361.06      371.55     14.25 o 
   1  17  16       11.72        6.48      2.89 o 
   0  18  16       14.23        7.19      2.43 o 
  -4   1  17      168.25      187.18     12.74 o 
  -3   1  17      720.86      746.82     17.64 o 
  -2   1  17        9.70        8.91      3.55 o 
  -1   1  17     1713.76     1753.25     37.66 o 
   0   1  17       35.84       21.78      5.28 o 
  -4   2  17      726.65      752.36     17.49 o 
  -3   2  17        9.08        7.97      4.17 o 
  -2   2  17     1351.44     1509.98     38.10 o 
  -1   2  17      558.28      597.37     15.07 o 
   0   2  17       72.13       59.24      7.89 o 
  -4   3  17       19.66       20.97      6.17 o 
  -3   3  17       32.38       26.19      5.45 o 
  -2   3  17       34.28       30.59      7.08 o 
  -1   3  17       18.48       21.81      4.27 o 
   0   3  17      756.82      772.61     15.54 o 
  -4   4  17       69.79       51.32     10.55 o 
  -3   4  17        9.54        9.99      4.91 o 
  -2   4  17      300.79      296.20      7.57 o 
  -1   4  17      535.75      562.96     11.34 o 
   0   4  17       68.28       60.77      3.42 o 
   3   4  17        8.61        3.78      2.83 o 
  -4   5  17      579.21      613.67     14.83 o 
  -3   5  17      475.24      481.05      8.74 o 
  -2   5  17      576.76      590.53     12.76 o 
  -1   5  17     1482.29     1520.85     44.04 o 
   0   5  17      112.42      108.21      4.30 o 
   3   5  17      741.31      818.57     28.53 o 
  -4   6  17      714.26      770.14     29.40 o 
  -3   6  17      208.59      222.26     10.81 o 
  -2   6  17      772.73      833.47     20.56 o 
  -1   6  17      596.45      573.84     18.41 o 
   0   6  17       70.10       58.40      3.29 o 
   2   6  17      119.61      117.28      5.25 o 
   3   6  17       21.05       16.71     10.07 o 
  -4   7  17        9.41       14.69      3.73 o 
  -3   7  17      463.64      500.33     10.47 o 
  -2   7  17      123.41      116.21      9.40 o 
  -1   7  17       22.15       18.47      4.08 o 
   0   7  17       79.12       74.75      2.55 o 
   1   7  17        1.17       -0.98      2.79 o 
   2   7  17       48.36       50.58      7.74 o 
   3   7  17       16.33        7.98      6.30 o 
  -3   8  17       49.19       36.20      9.32 o 
  -2   8  17        0.21        2.66      3.02 o 
  -1   8  17        0.30       -0.30      1.73 o 
   0   8  17      171.24      173.30     12.62 o 
   1   8  17      122.07      118.66      6.05 o 
   2   8  17       49.66       49.75     13.27 o 
  -3   9  17       25.32       24.73      5.28 o 
  -2   9  17      465.94      461.36     22.74 o 
  -1   9  17      313.30      331.61      5.98 o 
   0   9  17       81.59       78.82      3.72 o 
   1   9  17       69.46       52.33      9.74 o 
   2   9  17      415.26      431.01     15.32 o 
  -3  10  17      248.35      260.98      7.96 o 
  -2  10  17      472.50      495.18     11.90 o 
  -1  10  17       37.11       30.15      6.69 o 
   0  10  17        5.37        3.53      2.16 o 
   1  10  17      195.78      184.51      8.08 o 
   2  10  17       13.23       10.44      6.97 o 
  -3  11  17       93.66       83.10      6.57 o 
  -2  11  17       30.61       28.15      8.85 o 
  -1  11  17        0.02        1.13      1.28 o 
   0  11  17        1.49       -0.61      3.39 o 
   1  11  17       35.72       32.92      5.24 o 
   2  11  17       60.16       53.83      8.91 o 
  -3  12  17      188.02      189.51      6.52 o 
  -2  12  17       13.03       10.72      2.99 o 
  -1  12  17      146.90      157.24      7.83 o 
   0  12  17      142.37      127.69      5.15 o 
   1  12  17      143.57       94.89      5.55 o 
   2  12  17       29.82       21.87      9.40 o 
  -2  13  17      249.03      227.99      5.68 o 
  -1  13  17      376.76      375.77      8.76 o 
   0  13  17      142.05      125.10      7.72 o 
   1  13  17        0.02        0.88      2.23 o 
  -2  14  17      577.78      593.17     11.75 o 
  -1  14  17       10.30        5.04      1.50 o 
   0  14  17       57.89       36.58     13.45 o 
   1  14  17      571.54      563.69     11.53 o 
  -1  15  17      206.60      185.95      9.84 o 
   0  15  17       93.54      108.09      4.61 o 
  -3   0  18      677.62      674.24     23.74 o 
  -2   0  18      253.06      261.53      8.60 o 
  -1   0  18     1198.97     1256.93     38.73 o 
  -3   1  18       19.43       16.30      3.82 o 
  -2   1  18        3.54        3.27      1.63 o 
  -1   1  18       49.05       45.59      7.87 o 
  -3   2  18       14.90        8.93      3.06 o 
  -2   2  18        5.12        3.64      1.54 o 
  -1   2  18       26.38       24.12      5.30 o 
   0   2  18        0.27        3.16      1.35 o 
  -3   3  18        0.13        3.31      1.66 o 
  -2   3  18        0.06        3.84      1.92 o 
  -1   3  18      752.11      799.98     13.10 o 
   0   3  18      644.92      590.80     17.38 o 
  -3   4  18      173.58      188.10      9.01 o 
  -2   4  18      204.75      220.82      9.69 o 
  -1   4  18        0.90        3.96      1.93 o 
   0   4  18     1651.15     1714.75     33.32 o 
  -3   5  18      124.48      129.40     10.64 o 
  -2   5  18       66.73       59.47      8.21 o 
  -1   5  18       37.27       18.90      4.16 o 
   0   5  18      849.18      838.84     20.15 o 
  -3   6  18      263.68      261.72      6.59 o 
  -2   6  18        4.60        5.46      3.99 o 
  -1   6  18      145.64      135.42      4.40 o 
  -3   7  18       92.88       84.26      4.54 o 
  -2   7  18       97.33      102.16      5.19 o 
  -1   7  18        0.52        0.67      1.56 o 
   0   7  18      563.58      508.16     12.07 o 
  -2   8  18     1140.07     1195.68     27.67 o 
  -1   8  18       85.40       84.04      8.32 o 
   0   8  18      514.07      522.22     17.32 o 
  -2   9  18       65.75       53.36      8.13 o 
  -1   9  18      546.03      552.85     13.34 o 
   0   9  18       86.92       66.12     13.54 o 
  -2  10  18      140.81      129.45      4.24 o 
  -1  10  18       17.11       12.62      4.12 o 
   0  10  18       76.01       53.56      6.48 o 
  -1  11  18       11.28        8.13      2.08 o 
   0  11  18      420.67      395.91     12.81 o 
  -2   1  19       21.18       18.46      3.78 o 
  -1   1  19        4.57        1.70      0.99 o 
  -2   2  19       13.50        7.61      2.56 o 
  -1   2  19      144.17      127.37      5.91 o 
  -1   3  19      340.80      334.71     10.93 o 
  -1   4  19       56.13       42.21      4.12 o 
  -1   5  19        2.49        2.36      2.18 o 
                                                 
