# Supplementary material for: (Z)-9-(1,2-Dichloro­vin­yl)-9H-carbazole
Source: Acta Crystallogr Sect E Struct Rep Online. 2013 Mar 20;69(Pt 4):o555. doi: 10.1107/S1600536813007137 (PMC3629607; doi:10.1107/S1600536813007137)
Supplement: Supplementary file 3 [file e-69-0o555-Isup3.cml]

<?xml version="1.0" encoding="UTF-8"?>
<cml convention="cmlDict:cmllite" xmlns="http://www.xml-cml.org/schema" xmlns:cmlDict="http://www.xml-cml.org/dictionary/cml/" xmlns:nameDict="http://www.xml-cml.org/dictionary/cml/name/">
  <molecule id="m1">
    <name dictRef="nameDict:unknown">(Z)-9-(1,2-Dichlorovinyl)-9H-carbazole</name>
    <atomArray>
      <atom id="a1" elementType="Cl" hydrogenCount="0">
        <label value="Cl" dictRef="cmlDict:locant"/>
      </atom>
      <atom id="a2" elementType="C" hydrogenCount="0">
        <label value="1" dictRef="cmlDict:locant"/>
      </atom>
      <atom id="a3" elementType="C">
        <label value="2" dictRef="cmlDict:locant"/>
      </atom>
      <atom id="a18" elementType="H"/>
      <atom id="a4" elementType="C">
        <label value="1" dictRef="cmlDict:locant"/>
      </atom>
      <atom id="a5" elementType="C">
        <label value="2" dictRef="cmlDict:locant"/>
      </atom>
      <atom id="a6" elementType="C">
        <label value="3" dictRef="cmlDict:locant"/>
      </atom>
      <atom id="a7" elementType="C">
        <label value="4" dictRef="cmlDict:locant"/>
      </atom>
      <atom id="a8" elementType="C" hydrogenCount="0">
        <label value="4a" dictRef="cmlDict:locant"/>
      </atom>
      <atom id="a9" elementType="C" hydrogenCount="0">
        <label value="4b" dictRef="cmlDict:locant"/>
      </atom>
      <atom id="a10" elementType="C">
        <label value="5" dictRef="cmlDict:locant"/>
      </atom>
      <atom id="a11" elementType="C">
        <label value="6" dictRef="cmlDict:locant"/>
      </atom>
      <atom id="a12" elementType="C">
        <label value="7" dictRef="cmlDict:locant"/>
      </atom>
      <atom id="a13" elementType="C">
        <label value="8" dictRef="cmlDict:locant"/>
      </atom>
      <atom id="a14" elementType="C" hydrogenCount="0">
        <label value="8a" dictRef="cmlDict:locant"/>
      </atom>
      <atom id="a15" elementType="N" hydrogenCount="0">
        <label value="9" dictRef="cmlDict:locant"/>
        <label value="N" dictRef="cmlDict:locant"/>
      </atom>
      <atom id="a16" elementType="C" hydrogenCount="0">
        <label value="9a" dictRef="cmlDict:locant"/>
      </atom>
      <atom id="a19" elementType="H"/>
      <atom id="a20" elementType="H"/>
      <atom id="a21" elementType="H"/>
      <atom id="a22" elementType="H"/>
      <atom id="a23" elementType="H"/>
      <atom id="a24" elementType="H"/>
      <atom id="a25" elementType="H"/>
      <atom id="a26" elementType="H"/>
      <atom id="a17" elementType="Cl" hydrogenCount="0">
        <label value="Cl'" dictRef="cmlDict:locant"/>
      </atom>
    </atomArray>
    <bondArray>
      <bond id="a2_a3" atomRefs2="a2 a3" order="D">
        <bondStereo atomRefs4="a1 a2 a3 a17">C</bondStereo>
      </bond>
      <bond id="a3_a18" atomRefs2="a3 a18" order="S"/>
      <bond id="a1_a2" atomRefs2="a1 a2" order="S"/>
      <bond id="a4_a5" atomRefs2="a4 a5" order="D"/>
      <bond id="a5_a6" atomRefs2="a5 a6" order="S"/>
      <bond id="a6_a7" atomRefs2="a6 a7" order="D"/>
      <bond id="a7_a8" atomRefs2="a7 a8" order="S"/>
      <bond id="a8_a9" atomRefs2="a8 a9" order="S"/>
      <bond id="a9_a10" atomRefs2="a9 a10" order="D"/>
      <bond id="a10_a11" atomRefs2="a10 a11" order="S"/>
      <bond id="a11_a12" atomRefs2="a11 a12" order="D"/>
      <bond id="a12_a13" atomRefs2="a12 a13" order="S"/>
      <bond id="a13_a14" atomRefs2="a13 a14" order="D"/>
      <bond id="a9_a14" atomRefs2="a9 a14" order="S"/>
      <bond id="a14_a15" atomRefs2="a14 a15" order="S"/>
      <bond id="a15_a16" atomRefs2="a15 a16" order="S"/>
      <bond id="a4_a16" atomRefs2="a4 a16" order="S"/>
      <bond id="a8_a16" atomRefs2="a8 a16" order="D"/>
      <bond id="a4_a19" atomRefs2="a4 a19" order="S"/>
      <bond id="a5_a20" atomRefs2="a5 a20" order="S"/>
      <bond id="a6_a21" atomRefs2="a6 a21" order="S"/>
      <bond id="a7_a22" atomRefs2="a7 a22" order="S"/>
      <bond id="a10_a23" atomRefs2="a10 a23" order="S"/>
      <bond id="a11_a24" atomRefs2="a11 a24" order="S"/>
      <bond id="a12_a25" atomRefs2="a12 a25" order="S"/>
      <bond id="a13_a26" atomRefs2="a13 a26" order="S"/>
      <bond id="a2_a15" atomRefs2="a2 a15" order="S"/>
      <bond id="a17_a3" atomRefs2="a17 a3" order="S"/>
    </bondArray>
  </molecule>
</cml>
